# Supplementary material for: Dinner in the dark: Factors influencing leopard activity patterns within a large protected area
Source: PLoS One. 2025 May 22;20(5):e0324329. doi: 10.1371/journal.pone.0324329 (PMC12097597; doi:10.1371/journal.pone.0324329)
Supplement: S5 File — (CSV) [file pone.0324329.s005.csv]

	Study	Station	CameraID	Cameras	Species	Date_Time
1	Skukuza_Lower_Sabi	Station32	CAM69642	Camera2	Human	2018-03-26 08:55:09
2	Skukuza_Lower_Sabi	Station32	CAM69642	Camera2	Human	2018-03-26 08:55:17
3	Skukuza_Lower_Sabi	Station32	CAM69642	Camera2	Human	2018-03-26 08:55:26
4	Skukuza_Lower_Sabi	Station32	CAM69642	Camera2	Human	2018-03-26 08:55:32
5	Skukuza_Lower_Sabi	Station32	CAM66459	Camera1	Human	2018-03-26 08:57:52
6	Skukuza_Lower_Sabi	Station32	CAM66459	Camera1	Human	2018-03-26 08:58:05
7	Skukuza_Lower_Sabi	Station32	CAM66459	Camera1	Human	2018-03-26 08:58:13
8	Skukuza_Lower_Sabi	Station32	CAM66459	Camera1	Human	2018-03-26 08:58:43
9	Skukuza_Lower_Sabi	Station33	CAM66446	Camera2	Human	2018-03-26 09:39:31
10	Skukuza_Lower_Sabi	Station33	CAM66446	Camera2	Human	2018-03-26 09:39:52
11	Skukuza_Lower_Sabi	Station33	CAM66439	Camera1	Human	2018-03-26 09:41:59
12	Skukuza_Lower_Sabi	Station33	CAM66439	Camera1	Human	2018-03-26 09:42:05
13	Skukuza_Lower_Sabi	Station33	CAM66439	Camera1	Human	2018-03-26 09:42:13
14	Skukuza_Lower_Sabi	Station34	CAM66453	Camera1	Human	2018-03-26 10:38:23
15	Skukuza_Lower_Sabi	Station34	CAM66453	Camera1	Human	2018-03-26 10:38:30
16	Skukuza_Lower_Sabi	Station34	CAM66453	Camera1	Human	2018-03-26 10:38:39
17	Skukuza_Lower_Sabi	Station34	CAM66453	Camera1	Human	2018-03-26 10:38:47
18	Skukuza_Lower_Sabi	Station34	CAM66453	Camera1	Human	2018-03-26 10:39:17
19	Skukuza_Lower_Sabi	Station34	CAM66432	Camera2	Human	2018-03-26 10:39:38
20	Skukuza_Lower_Sabi	Station34	CAM66432	Camera2	Human	2018-03-26 10:39:49
21	Skukuza_Lower_Sabi	Station34	CAM66453	Camera1	Human	2018-03-26 10:39:55
22	Skukuza_Lower_Sabi	Station34	CAM66432	Camera2	Human	2018-03-26 10:39:57
23	Skukuza_Lower_Sabi	Station35	CAM69599	Camera2	Human	2018-03-26 11:38:38
24	Skukuza_Lower_Sabi	Station35	CAM69599	Camera2	Human	2018-03-26 11:38:49
25	Skukuza_Lower_Sabi	Station35	CAM69699	Camera1	Human	2018-03-26 11:40:06
26	Skukuza_Lower_Sabi	Station35	CAM69699	Camera1	Human	2018-03-26 11:40:15
27	Skukuza_Lower_Sabi	Station35	CAM69699	Camera1	Human	2018-03-26 11:40:27
28	Skukuza_Lower_Sabi	Station35	CAM69599	Camera2	Human	2018-03-26 11:40:34
29	Skukuza_Lower_Sabi	Station35	CAM69699	Camera1	Human	2018-03-26 11:40:55
30	Skukuza_Lower_Sabi	Station35	CAM69699	Camera1	Human	2018-03-26 11:41:22
31	Skukuza_Lower_Sabi	Station35	CAM69599	Camera2	Human	2018-03-26 11:41:27
32	Skukuza_Lower_Sabi	Station36	CAM69669	Camera1	Human	2018-03-26 12:42:01
33	Skukuza_Lower_Sabi	Station36	CAM69669	Camera1	Human	2018-03-26 12:42:11
34	Skukuza_Lower_Sabi	Station36	CAM69669	Camera1	Human	2018-03-26 12:42:19
35	Skukuza_Lower_Sabi	Station36	CAM66418	Camera2	Human	2018-03-26 12:43:44
36	Skukuza_Lower_Sabi	Station36	CAM66418	Camera2	Human	2018-03-26 12:43:55
37	Skukuza_Lower_Sabi	Station36	CAM66418	Camera2	Human	2018-03-26 12:44:09
38	Skukuza_Lower_Sabi	Station36	CAM66418	Camera2	Human	2018-03-26 12:45:48
39	Skukuza_Lower_Sabi	Station37	CAM66474	Camera2	Human	2018-03-26 13:46:35
40	Skukuza_Lower_Sabi	Station37	CAM66474	Camera2	Human	2018-03-26 13:46:47
41	Skukuza_Lower_Sabi	Station37	CAM66474	Camera2	Human	2018-03-26 13:46:56
42	Skukuza_Lower_Sabi	Station37	CAM67643	Camera1	Human	2018-03-26 13:47:19
43	Skukuza_Lower_Sabi	Station37	CAM67643	Camera1	Human	2018-03-26 13:47:38
44	Skukuza_Lower_Sabi	Station37	CAM67643	Camera1	Human	2018-03-26 13:47:53
45	Skukuza_Lower_Sabi	Station38	CAM69709	Camera2	Human	2018-03-26 14:31:43
46	Skukuza_Lower_Sabi	Station38	CAM69709	Camera2	Human	2018-03-26 14:32:04
47	Skukuza_Lower_Sabi	Station38	CAM69709	Camera2	Human	2018-03-26 14:32:10
48	Skukuza_Lower_Sabi	Station38	CAM69686	Camera1	Human	2018-03-26 14:33:40
49	Skukuza_Lower_Sabi	Station38	CAM69686	Camera1	Human	2018-03-26 14:33:49
50	Skukuza_Lower_Sabi	Station39	CAM69728	Camera2	Human	2018-03-26 15:53:54
51	Skukuza_Lower_Sabi	Station39	CAM69728	Camera2	Human	2018-03-26 15:54:07
52	Skukuza_Lower_Sabi	Station39	CAM66404	Camera1	Human	2018-03-26 15:55:23
53	Skukuza_Lower_Sabi	Station39	CAM66404	Camera1	Human	2018-03-26 15:55:32
54	Skukuza_Lower_Sabi	Station39	CAM66404	Camera1	Human	2018-03-26 15:55:38
55	Skukuza_Lower_Sabi	Station39	CAM66404	Camera1	Human	2018-03-26 15:55:54
56	Skukuza_Lower_Sabi	Station39	CAM66404	Camera1	Human	2018-03-26 15:56:07
57	Skukuza_Lower_Sabi	Station40	CAM69673	Camera1	Human	2018-03-26 16:25:00
58	Skukuza_Lower_Sabi	Station40	CAM69673	Camera1	Human	2018-03-26 16:25:46
59	Skukuza_Lower_Sabi	Station40	CAM69673	Camera1	Human	2018-03-26 16:26:01
60	Skukuza_Lower_Sabi	Station40	CAM69673	Camera1	Human	2018-03-26 16:26:12
61	Skukuza_Lower_Sabi	Station40	CAM69586	Camera2	Human	2018-03-26 16:28:19
62	Skukuza_Lower_Sabi	Station40	CAM69673	Camera1	Human	2018-03-26 16:28:20
63	Skukuza_Lower_Sabi	Station38	CAM69709	Camera2	Leopard_African	2018-03-26 19:12:05
64	Skukuza_Lower_Sabi	Station38	CAM69686	Camera1	Leopard_African	2018-03-26 19:12:06
65	Skukuza_Lower_Sabi	Station36	CAM69669	Camera1	Hyaena_Spotted	2018-03-26 19:45:31
66	Skukuza_Lower_Sabi	Station39	CAM69728	Camera2	Hyaena_Spotted	2018-03-26 21:46:21
67	Skukuza_Lower_Sabi	Station35	CAM69599	Camera2	Hyaena_Spotted	2018-03-27 03:24:55
68	Skukuza_Lower_Sabi	Station6	CAM69706	Camera2	Human	2018-03-27 08:58:38
69	Skukuza_Lower_Sabi	Station6	CAM66425	Camera1	Human	2018-03-27 08:58:49
70	Skukuza_Lower_Sabi	Station6	CAM69706	Camera2	Human	2018-03-27 08:58:59
71	Skukuza_Lower_Sabi	Station6	CAM66425	Camera1	Human	2018-03-27 08:59:11
72	Skukuza_Lower_Sabi	Station6	CAM69706	Camera2	Human	2018-03-27 09:00:24
73	Skukuza_Lower_Sabi	Station6	CAM69706	Camera2	Human	2018-03-27 09:00:40
74	Skukuza_Lower_Sabi	Station32	CAM69642	Camera2	Vehicle	2018-03-27 10:09:26
75	Skukuza_Lower_Sabi	Station7	CAM69690	Camera1	Human	2018-03-27 10:21:59
76	Skukuza_Lower_Sabi	Station7	CAM69690	Camera1	Human	2018-03-27 10:22:10
77	Skukuza_Lower_Sabi	Station7	CAM69690	Camera1	Human	2018-03-27 10:22:18
78	Skukuza_Lower_Sabi	Station7	CAM69682	Camera2	Human	2018-03-27 10:23:50
79	Skukuza_Lower_Sabi	Station7	CAM69682	Camera2	Human	2018-03-27 10:24:01
80	Skukuza_Lower_Sabi	Station7	CAM69690	Camera1	Human	2018-03-27 10:24:32
81	Skukuza_Lower_Sabi	Station8	CAM69572	Camera2	Human	2018-03-27 11:35:13
82	Skukuza_Lower_Sabi	Station8	CAM69572	Camera2	Human	2018-03-27 11:35:25
83	Skukuza_Lower_Sabi	Station8	CAM69703	Camera1	Human	2018-03-27 11:36:12
84	Skukuza_Lower_Sabi	Station8	CAM69703	Camera1	Human	2018-03-27 11:36:20
85	Skukuza_Lower_Sabi	Station8	CAM69572	Camera2	Human	2018-03-27 11:36:21
86	Skukuza_Lower_Sabi	Station8	CAM69703	Camera1	Human	2018-03-27 11:36:43
87	Skukuza_Lower_Sabi	Station8	CAM69572	Camera2	Human	2018-03-27 11:36:44
88	Skukuza_Lower_Sabi	Station32	CAM69642	Camera2	Vehicle	2018-03-27 11:57:35
89	Skukuza_Lower_Sabi	Station5	CAM67636	Camera2	Human	2018-03-27 13:18:49
90	Skukuza_Lower_Sabi	Station5	CAM67636	Camera2	Human	2018-03-27 13:19:06
91	Skukuza_Lower_Sabi	Station5	CAM67636	Camera2	Human	2018-03-27 13:19:21
92	Skukuza_Lower_Sabi	Station5	CAM67636	Camera2	Human	2018-03-27 13:19:31
93	Skukuza_Lower_Sabi	Station5	CAM69537	Camera1	Human	2018-03-27 13:20:38
94	Skukuza_Lower_Sabi	Station4	CAM69688	Camera1	Human	2018-03-27 13:45:46
95	Skukuza_Lower_Sabi	Station4	CAM69688	Camera1	Human	2018-03-27 13:45:58
96	Skukuza_Lower_Sabi	Station4	CAM69570	Camera2	Human	2018-03-27 13:46:05
97	Skukuza_Lower_Sabi	Station4	CAM69688	Camera1	Human	2018-03-27 13:46:10
98	Skukuza_Lower_Sabi	Station4	CAM69570	Camera2	Human	2018-03-27 13:46:18
99	Skukuza_Lower_Sabi	Station3	CAM69672	Camera1	Human	2018-03-27 14:17:52
100	Skukuza_Lower_Sabi	Station2	CAM69678	Camera1	Human	2018-03-27 14:42:26
101	Skukuza_Lower_Sabi	Station2	CAM69678	Camera1	Human	2018-03-27 14:42:55
102	Skukuza_Lower_Sabi	Station2	CAM66467	Camera2	Human	2018-03-27 14:43:58
103	Skukuza_Lower_Sabi	Station2	CAM66467	Camera2	Human	2018-03-27 14:44:16
104	Skukuza_Lower_Sabi	Station10	CAM69695	Camera2	Human	2018-03-27 15:22:35
105	Skukuza_Lower_Sabi	Station10	CAM69695	Camera2	Human	2018-03-27 15:22:49
106	Skukuza_Lower_Sabi	Station10	CAM69788	Camera1	Human	2018-03-27 15:22:50
107	Skukuza_Lower_Sabi	Station10	CAM69788	Camera1	Human	2018-03-27 15:23:00
108	Skukuza_Lower_Sabi	Station10	CAM69788	Camera1	Human	2018-03-27 15:23:23
109	Skukuza_Lower_Sabi	Station10	CAM69695	Camera2	Human	2018-03-27 15:24:07
110	Skukuza_Lower_Sabi	Station31	CAM66496	Camera1	Human	2018-03-27 15:54:04
111	Skukuza_Lower_Sabi	Station31	CAM66489	Camera2	Human	2018-03-27 15:55:25
112	Skukuza_Lower_Sabi	Station9	CAM69692	Camera2	Human	2018-03-27 16:37:58
113	Skukuza_Lower_Sabi	Station9	CAM69692	Camera2	Human	2018-03-27 16:38:12
114	Skukuza_Lower_Sabi	Station9	CAM69692	Camera2	Human	2018-03-27 16:38:38
115	Skukuza_Lower_Sabi	Station9	CAM69659	Camera1	Human	2018-03-27 16:39:53
116	Skukuza_Lower_Sabi	Station9	CAM69692	Camera2	Human	2018-03-27 16:39:56
117	Skukuza_Lower_Sabi	Station9	CAM69692	Camera2	Human	2018-03-27 16:40:12
118	Skukuza_Lower_Sabi	Station1	CAM69784	Camera2	Human	2018-03-27 17:18:56
119	Skukuza_Lower_Sabi	Station1	CAM69784	Camera2	Human	2018-03-27 17:19:21
120	Skukuza_Lower_Sabi	Station1	CAM69777	Camera1	Human	2018-03-27 17:19:34
121	Skukuza_Lower_Sabi	Station1	CAM69777	Camera1	Human	2018-03-27 17:19:55
122	Skukuza_Lower_Sabi	Station1	CAM69784	Camera2	Human	2018-03-27 17:20:29
123	Skukuza_Lower_Sabi	Station1	CAM69784	Camera2	Human	2018-03-27 17:20:59
124	Skukuza_Lower_Sabi	Station38	CAM69686	Camera1	Hyaena_Spotted	2018-03-27 19:53:35
125	Skukuza_Lower_Sabi	Station38	CAM69709	Camera2	Hyaena_Spotted	2018-03-27 19:53:38
126	Skukuza_Lower_Sabi	Station35	CAM69699	Camera1	Hyaena_Spotted	2018-03-27 21:17:04
127	Skukuza_Lower_Sabi	Station2	CAM66467	Camera2	Steenbok	2018-03-27 21:32:39
128	Skukuza_Lower_Sabi	Station2	CAM69678	Camera1	Steenbok	2018-03-27 21:32:54
129	Skukuza_Lower_Sabi	Station6	CAM66425	Camera1	Hyaena_Spotted	2018-03-27 21:47:19
130	Skukuza_Lower_Sabi	Station6	CAM69706	Camera2	Hyaena_Spotted	2018-03-27 21:48:17
131	Skukuza_Lower_Sabi	Station6	CAM66425	Camera1	Hyaena_Spotted	2018-03-27 21:48:47
132	Skukuza_Lower_Sabi	Station6	CAM69706	Camera2	Hyaena_Spotted	2018-03-27 21:49:52
133	Skukuza_Lower_Sabi	Station6	CAM66425	Camera1	Hyaena_Spotted	2018-03-27 21:50:21
134	Skukuza_Lower_Sabi	Station35	CAM69599	Camera2	Human	2018-03-28 00:04:35
135	Skukuza_Lower_Sabi	Station38	CAM69686	Camera1	Hyaena_Spotted	2018-03-28 00:15:34
136	Skukuza_Lower_Sabi	Station38	CAM69709	Camera2	Hyaena_Spotted	2018-03-28 00:15:36
137	Skukuza_Lower_Sabi	Station2	CAM69678	Camera1	Bushbuck	2018-03-28 05:55:52
138	Skukuza_Lower_Sabi	Station2	CAM66467	Camera2	Bushbuck	2018-03-28 05:55:55
139	Skukuza_Lower_Sabi	Station2	CAM69678	Camera1	Bushbuck	2018-03-28 05:56:06
140	Skukuza_Lower_Sabi	Station2	CAM66467	Camera2	Bushbuck	2018-03-28 05:56:09
141	Skukuza_Lower_Sabi	Station38	CAM69686	Camera1	Hyaena_Spotted	2018-03-28 06:55:00
142	Skukuza_Lower_Sabi	Station38	CAM69709	Camera2	Hyaena_Spotted	2018-03-28 06:55:01
143	Skukuza_Lower_Sabi	Station11	CAM69439	Camera2	Human	2018-03-28 09:10:46
144	Skukuza_Lower_Sabi	Station11	CAM69439	Camera2	Human	2018-03-28 09:11:01
145	Skukuza_Lower_Sabi	Station11	CAM69658	Camera1	Human	2018-03-28 09:12:15
146	Skukuza_Lower_Sabi	Station11	CAM69658	Camera1	Human	2018-03-28 09:12:25
147	Skukuza_Lower_Sabi	Station11	CAM69658	Camera1	Human	2018-03-28 09:14:34
148	Skukuza_Lower_Sabi	Station12	CAM69609	Camera2	Human	2018-03-28 10:11:50
149	Skukuza_Lower_Sabi	Station12	CAM69609	Camera2	Human	2018-03-28 10:12:00
150	Skukuza_Lower_Sabi	Station12	CAM69609	Camera2	Human	2018-03-28 10:12:08
151	Skukuza_Lower_Sabi	Station12	CAM69609	Camera2	Human	2018-03-28 10:12:26
152	Skukuza_Lower_Sabi	Station12	CAM69609	Camera2	Human	2018-03-28 10:12:45
153	Skukuza_Lower_Sabi	Station12	CAM69609	Camera2	Human	2018-03-28 10:12:53
154	Skukuza_Lower_Sabi	Station12	CAM66445	Camera1	Human	2018-03-28 10:13:46
155	Skukuza_Lower_Sabi	Station12	CAM66445	Camera1	Human	2018-03-28 10:14:01
156	Skukuza_Lower_Sabi	Station12	CAM66445	Camera1	Human	2018-03-28 10:14:20
157	Skukuza_Lower_Sabi	Station12	CAM66445	Camera1	Human	2018-03-28 10:14:30
158	Skukuza_Lower_Sabi	Station13	CAM69590	Camera1	Human	2018-03-28 11:26:23
159	Skukuza_Lower_Sabi	Station13	CAM69590	Camera1	Human	2018-03-28 11:26:39
160	Skukuza_Lower_Sabi	Station13	CAM69774	Camera2	Human	2018-03-28 11:28:07
161	Skukuza_Lower_Sabi	Station13	CAM69774	Camera2	Human	2018-03-28 11:28:19
162	Skukuza_Lower_Sabi	Station8	CAM69703	Camera1	Steenbok	2018-03-28 12:14:23
163	Skukuza_Lower_Sabi	Station8	CAM69572	Camera2	Steenbok	2018-03-28 12:14:26
164	Skukuza_Lower_Sabi	Station8	CAM69703	Camera1	Steenbok	2018-03-28 12:14:58
165	Skukuza_Lower_Sabi	Station8	CAM69572	Camera2	Steenbok	2018-03-28 12:15:02
166	Skukuza_Lower_Sabi	Station14	CAM69694	Camera2	Human	2018-03-28 13:20:43
167	Skukuza_Lower_Sabi	Station14	CAM69694	Camera2	Human	2018-03-28 13:21:11
168	Skukuza_Lower_Sabi	Station14	CAM69694	Camera2	Human	2018-03-28 13:21:23
169	Skukuza_Lower_Sabi	Station14	CAM69636	Camera1	Human	2018-03-28 13:25:37
170	Skukuza_Lower_Sabi	Station15	CAM69606	Camera1	Human	2018-03-28 13:48:45
171	Skukuza_Lower_Sabi	Station15	CAM69606	Camera1	Human	2018-03-28 13:48:56
172	Skukuza_Lower_Sabi	Station15	CAM69606	Camera1	Human	2018-03-28 13:49:07
173	Skukuza_Lower_Sabi	Station15	CAM69576	Camera2	Human	2018-03-28 13:50:16
174	Skukuza_Lower_Sabi	Station15	CAM69576	Camera2	Human	2018-03-28 13:50:32
175	Skukuza_Lower_Sabi	Station15	CAM69576	Camera2	Human	2018-03-28 13:50:49
176	Skukuza_Lower_Sabi	Station16	CAM69787	Camera2	Human	2018-03-28 14:43:54
177	Skukuza_Lower_Sabi	Station16	CAM69787	Camera2	Human	2018-03-28 14:44:21
178	Skukuza_Lower_Sabi	Station16	CAM69550	Camera1	Human	2018-03-28 14:46:48
179	Skukuza_Lower_Sabi	Station16	CAM69550	Camera1	Human	2018-03-28 14:46:58
180	Skukuza_Lower_Sabi	Station16	CAM69550	Camera1	Human	2018-03-28 14:47:48
181	Skukuza_Lower_Sabi	Station6	CAM66425	Camera1	Impala	2018-03-28 15:40:14
182	Skukuza_Lower_Sabi	Station6	CAM66425	Camera1	Impala	2018-03-28 15:40:57
183	Skukuza_Lower_Sabi	Station6	CAM66425	Camera1	Impala	2018-03-28 15:41:11
184	Skukuza_Lower_Sabi	Station6	CAM69706	Camera2	Impala	2018-03-28 15:41:20
185	Skukuza_Lower_Sabi	Station6	CAM66425	Camera1	Impala	2018-03-28 15:41:24
186	Skukuza_Lower_Sabi	Station6	CAM66425	Camera1	Impala	2018-03-28 15:41:31
187	Skukuza_Lower_Sabi	Station6	CAM66425	Camera1	Impala	2018-03-28 15:41:42
188	Skukuza_Lower_Sabi	Station6	CAM69706	Camera2	Impala	2018-03-28 15:41:45
189	Skukuza_Lower_Sabi	Station6	CAM66425	Camera1	Impala	2018-03-28 15:41:49
190	Skukuza_Lower_Sabi	Station6	CAM69706	Camera2	Impala	2018-03-28 15:41:53
191	Skukuza_Lower_Sabi	Station6	CAM66425	Camera1	Impala	2018-03-28 15:42:05
192	Skukuza_Lower_Sabi	Station6	CAM66425	Camera1	Impala	2018-03-28 15:42:15
193	Skukuza_Lower_Sabi	Station6	CAM66425	Camera1	Impala	2018-03-28 15:42:27
194	Skukuza_Lower_Sabi	Station6	CAM66425	Camera1	Impala	2018-03-28 15:42:51
195	Skukuza_Lower_Sabi	Station6	CAM66425	Camera1	Impala	2018-03-28 15:43:08
196	Skukuza_Lower_Sabi	Station6	CAM69706	Camera2	Impala	2018-03-28 15:43:18
197	Skukuza_Lower_Sabi	Station6	CAM66425	Camera1	Impala	2018-03-28 15:43:19
198	Skukuza_Lower_Sabi	Station6	CAM69706	Camera2	Impala	2018-03-28 15:43:25
199	Skukuza_Lower_Sabi	Station6	CAM69706	Camera2	Impala	2018-03-28 15:43:35
200	Skukuza_Lower_Sabi	Station6	CAM69706	Camera2	Impala	2018-03-28 15:44:07
201	Skukuza_Lower_Sabi	Station6	CAM69706	Camera2	Impala	2018-03-28 15:44:27
202	Skukuza_Lower_Sabi	Station6	CAM69706	Camera2	Impala	2018-03-28 15:44:33
203	Skukuza_Lower_Sabi	Station17	CAM66390	Camera2	Human	2018-03-28 15:47:59
204	Skukuza_Lower_Sabi	Station6	CAM66425	Camera1	Impala	2018-03-28 15:50:51
205	Skukuza_Lower_Sabi	Station6	CAM66425	Camera1	Impala	2018-03-28 15:51:03
206	Skukuza_Lower_Sabi	Station6	CAM66425	Camera1	Impala	2018-03-28 15:51:10
207	Skukuza_Lower_Sabi	Station6	CAM69706	Camera2	Impala	2018-03-28 15:51:42
208	Skukuza_Lower_Sabi	Station6	CAM69706	Camera2	Impala	2018-03-28 15:51:54
209	Skukuza_Lower_Sabi	Station6	CAM66425	Camera1	Impala	2018-03-28 15:52:11
210	Skukuza_Lower_Sabi	Station6	CAM66425	Camera1	Impala	2018-03-28 15:52:25
211	Skukuza_Lower_Sabi	Station6	CAM66425	Camera1	Impala	2018-03-28 15:52:52
212	Skukuza_Lower_Sabi	Station6	CAM69706	Camera2	Impala	2018-03-28 15:53:05
213	Skukuza_Lower_Sabi	Station6	CAM69706	Camera2	Impala	2018-03-28 15:53:17
214	Skukuza_Lower_Sabi	Station6	CAM69706	Camera2	Impala	2018-03-28 15:53:43
215	Skukuza_Lower_Sabi	Station17	CAM66390	Camera2	Vehicle	2018-03-28 15:54:12
216	Skukuza_Lower_Sabi	Station17	CAM69552	Camera1	Vehicle	2018-03-28 15:54:13
217	Skukuza_Lower_Sabi	Station17	CAM69552	Camera1	Vehicle	2018-03-28 16:17:15
218	Skukuza_Lower_Sabi	Station17	CAM66390	Camera2	Vehicle	2018-03-28 16:17:15
219	Skukuza_Lower_Sabi	Station19	CAM69523	Camera1	Human	2018-03-28 16:36:54
220	Skukuza_Lower_Sabi	Station19	CAM69523	Camera1	Human	2018-03-28 16:37:08
221	Skukuza_Lower_Sabi	Station19	CAM69523	Camera1	Human	2018-03-28 16:37:20
222	Skukuza_Lower_Sabi	Station17	CAM66390	Camera2	Vehicle	2018-03-28 16:38:56
223	Skukuza_Lower_Sabi	Station17	CAM69552	Camera1	Vehicle	2018-03-28 16:38:57
224	Skukuza_Lower_Sabi	Station17	CAM66390	Camera2	Vehicle	2018-03-28 16:41:51
225	Skukuza_Lower_Sabi	Station17	CAM69552	Camera1	Vehicle	2018-03-28 16:41:52
226	Skukuza_Lower_Sabi	Station18	CAM69548	Camera1	Human	2018-03-28 17:00:12
227	Skukuza_Lower_Sabi	Station18	CAM69548	Camera1	Human	2018-03-28 17:00:23
228	Skukuza_Lower_Sabi	Station18	CAM69502	Camera2	Human	2018-03-28 17:03:28
229	Skukuza_Lower_Sabi	Station18	CAM69502	Camera2	Human	2018-03-28 17:03:43
230	Skukuza_Lower_Sabi	Station18	CAM69502	Camera2	Human	2018-03-28 17:04:06
231	Skukuza_Lower_Sabi	Station18	CAM69502	Camera2	Vehicle	2018-03-28 17:06:13
232	Skukuza_Lower_Sabi	Station18	CAM69502	Camera2	Vehicle	2018-03-28 17:06:23
233	Skukuza_Lower_Sabi	Station17	CAM66390	Camera2	Vehicle	2018-03-28 17:16:45
234	Skukuza_Lower_Sabi	Station17	CAM69552	Camera1	Vehicle	2018-03-28 17:16:46
235	Skukuza_Lower_Sabi	Station17	CAM66390	Camera2	Vehicle	2018-03-28 17:21:02
236	Skukuza_Lower_Sabi	Station17	CAM69552	Camera1	Vehicle	2018-03-28 17:21:03
237	Skukuza_Lower_Sabi	Station17	CAM66390	Camera2	Vehicle	2018-03-28 17:54:58
238	Skukuza_Lower_Sabi	Station17	CAM69552	Camera1	Vehicle	2018-03-28 17:54:59
239	Skukuza_Lower_Sabi	Station14	CAM69636	Camera1	Hyaena_Spotted	2018-03-28 20:26:22
240	Skukuza_Lower_Sabi	Station4	CAM69570	Camera2	Hyaena_Spotted	2018-03-28 20:38:01
241	Skukuza_Lower_Sabi	Station4	CAM69688	Camera1	Hyaena_Spotted	2018-03-28 20:39:41
242	Skukuza_Lower_Sabi	Station10	CAM69788	Camera1	Duiker_Grey	2018-03-28 20:51:15
243	Skukuza_Lower_Sabi	Station10	CAM69788	Camera1	Hyaena_Spotted	2018-03-28 21:02:14
244	Skukuza_Lower_Sabi	Station10	CAM69788	Camera1	Hyaena_Spotted	2018-03-28 21:03:04
245	Skukuza_Lower_Sabi	Station18	CAM69548	Camera1	Lion_African	2018-03-28 21:07:37
246	Skukuza_Lower_Sabi	Station18	CAM69502	Camera2	Lion_African	2018-03-28 21:07:50
247	Skukuza_Lower_Sabi	Station37	CAM66474	Camera2	Duiker_Grey	2018-03-28 21:08:25
248	Skukuza_Lower_Sabi	Station12	CAM66445	Camera1	Duiker_Grey	2018-03-28 21:21:37
249	Skukuza_Lower_Sabi	Station12	CAM66445	Camera1	Duiker_Grey	2018-03-28 21:22:14
250	Skukuza_Lower_Sabi	Station10	CAM69788	Camera1	Hyaena_Spotted	2018-03-28 22:03:54
251	Skukuza_Lower_Sabi	Station12	CAM66445	Camera1	Hyaena_Spotted	2018-03-28 23:31:45
252	Skukuza_Lower_Sabi	Station14	CAM69636	Camera1	Leopard_African	2018-03-29 00:52:54
253	Skukuza_Lower_Sabi	Station14	CAM69694	Camera2	Leopard_African	2018-03-29 00:53:11
254	Skukuza_Lower_Sabi	Station18	CAM69548	Camera1	Steenbok	2018-03-29 01:06:19
255	Skukuza_Lower_Sabi	Station17	CAM69552	Camera1	Hyaena_Spotted	2018-03-29 01:24:14
256	Skukuza_Lower_Sabi	Station17	CAM69552	Camera1	Hyaena_Spotted	2018-03-29 01:25:00
257	Skukuza_Lower_Sabi	Station17	CAM69552	Camera1	Hyaena_Spotted	2018-03-29 01:25:41
258	Skukuza_Lower_Sabi	Station17	CAM66390	Camera2	Hyaena_Spotted	2018-03-29 01:30:54
259	Skukuza_Lower_Sabi	Station35	CAM69699	Camera1	Hyaena_Spotted	2018-03-29 03:04:20
260	Skukuza_Lower_Sabi	Station32	CAM69642	Camera2	Duiker_Grey	2018-03-29 05:48:34
261	Skukuza_Lower_Sabi	Station17	CAM66390	Camera2	Hyaena_Spotted	2018-03-29 05:58:50
262	Skukuza_Lower_Sabi	Station33	CAM66439	Camera1	Duiker_Grey	2018-03-29 06:08:44
263	Skukuza_Lower_Sabi	Station17	CAM69552	Camera1	Human	2018-03-29 06:11:52
264	Skukuza_Lower_Sabi	Station17	CAM69552	Camera1	Human	2018-03-29 06:12:13
265	Skukuza_Lower_Sabi	Station40	CAM69673	Camera1	Duiker_Grey	2018-03-29 06:33:05
266	Skukuza_Lower_Sabi	Station40	CAM69673	Camera1	Duiker_Grey	2018-03-29 06:33:17
267	Skukuza_Lower_Sabi	Station40	CAM69586	Camera2	Duiker_Grey	2018-03-29 06:33:38
268	Skukuza_Lower_Sabi	Station17	CAM66390	Camera2	Vehicle	2018-03-29 06:45:55
269	Skukuza_Lower_Sabi	Station17	CAM69552	Camera1	Vehicle	2018-03-29 06:45:56
270	Skukuza_Lower_Sabi	Station17	CAM69552	Camera1	Vehicle	2018-03-29 06:48:25
271	Skukuza_Lower_Sabi	Station17	CAM66390	Camera2	Vehicle	2018-03-29 06:48:25
272	Skukuza_Lower_Sabi	Station17	CAM69552	Camera1	Vehicle	2018-03-29 07:57:57
273	Skukuza_Lower_Sabi	Station17	CAM66390	Camera2	Vehicle	2018-03-29 07:57:57
274	Skukuza_Lower_Sabi	Station17	CAM69552	Camera1	Vehicle	2018-03-29 08:07:31
275	Skukuza_Lower_Sabi	Station17	CAM66390	Camera2	Vehicle	2018-03-29 08:07:31
276	Skukuza_Lower_Sabi	Station17	CAM69552	Camera1	Vehicle	2018-03-29 08:07:37
277	Skukuza_Lower_Sabi	Station17	CAM66390	Camera2	Vehicle	2018-03-29 08:07:59
278	Skukuza_Lower_Sabi	Station17	CAM69552	Camera1	Vehicle	2018-03-29 08:08:01
279	Skukuza_Lower_Sabi	Station17	CAM69552	Camera1	Vehicle	2018-03-29 08:08:27
280	Skukuza_Lower_Sabi	Station17	CAM66390	Camera2	Vehicle	2018-03-29 08:08:27
281	Skukuza_Lower_Sabi	Station17	CAM69552	Camera1	Vehicle	2018-03-29 08:11:06
282	Skukuza_Lower_Sabi	Station17	CAM66390	Camera2	Vehicle	2018-03-29 08:11:07
283	Skukuza_Lower_Sabi	Station17	CAM69552	Camera1	Vehicle	2018-03-29 08:16:35
284	Skukuza_Lower_Sabi	Station17	CAM66390	Camera2	Vehicle	2018-03-29 08:16:36
285	Skukuza_Lower_Sabi	Station17	CAM69552	Camera1	Vehicle	2018-03-29 08:20:45
286	Skukuza_Lower_Sabi	Station17	CAM66390	Camera2	Vehicle	2018-03-29 08:20:45
287	Skukuza_Lower_Sabi	Station17	CAM69552	Camera1	Vehicle	2018-03-29 08:21:50
288	Skukuza_Lower_Sabi	Station17	CAM66390	Camera2	Vehicle	2018-03-29 08:21:50
289	Skukuza_Lower_Sabi	Station17	CAM69552	Camera1	Vehicle	2018-03-29 08:22:47
290	Skukuza_Lower_Sabi	Station17	CAM66390	Camera2	Vehicle	2018-03-29 08:22:47
291	Skukuza_Lower_Sabi	Station30	CAM69541	Camera2	Human	2018-03-29 08:42:15
292	Skukuza_Lower_Sabi	Station30	CAM69541	Camera2	Human	2018-03-29 08:42:28
293	Skukuza_Lower_Sabi	Station30	CAM69541	Camera2	Human	2018-03-29 08:42:45
294	Skukuza_Lower_Sabi	Station17	CAM66390	Camera2	Vehicle	2018-03-29 09:07:17
295	Skukuza_Lower_Sabi	Station17	CAM69552	Camera1	Vehicle	2018-03-29 09:07:18
296	Skukuza_Lower_Sabi	Station17	CAM66390	Camera2	Vehicle	2018-03-29 09:39:35
297	Skukuza_Lower_Sabi	Station17	CAM69552	Camera1	Vehicle	2018-03-29 09:39:37
298	Skukuza_Lower_Sabi	Station29	CAM69516	Camera2	Human	2018-03-29 09:41:46
299	Skukuza_Lower_Sabi	Station29	CAM69516	Camera2	Human	2018-03-29 09:41:56
300	Skukuza_Lower_Sabi	Station29	CAM69516	Camera2	Human	2018-03-29 09:42:05
301	Skukuza_Lower_Sabi	Station29	CAM69516	Camera2	Human	2018-03-29 09:42:31
302	Skukuza_Lower_Sabi	Station29	CAM69516	Camera2	Human	2018-03-29 09:42:52
303	Skukuza_Lower_Sabi	Station17	CAM66390	Camera2	Vehicle	2018-03-29 09:54:21
304	Skukuza_Lower_Sabi	Station17	CAM69552	Camera1	Vehicle	2018-03-29 09:54:22
305	Skukuza_Lower_Sabi	Station17	CAM66390	Camera2	Vehicle	2018-03-29 10:12:35
306	Skukuza_Lower_Sabi	Station17	CAM69552	Camera1	Vehicle	2018-03-29 10:12:36
307	Skukuza_Lower_Sabi	Station17	CAM66390	Camera2	Vehicle	2018-03-29 10:13:20
308	Skukuza_Lower_Sabi	Station17	CAM69552	Camera1	Vehicle	2018-03-29 10:13:21
309	Skukuza_Lower_Sabi	Station17	CAM66390	Camera2	Vehicle	2018-03-29 10:19:49
310	Skukuza_Lower_Sabi	Station17	CAM69552	Camera1	Vehicle	2018-03-29 10:19:50
311	Skukuza_Lower_Sabi	Station17	CAM66390	Camera2	Vehicle	2018-03-29 10:20:03
312	Skukuza_Lower_Sabi	Station17	CAM69552	Camera1	Vehicle	2018-03-29 10:20:04
313	Skukuza_Lower_Sabi	Station17	CAM66390	Camera2	Vehicle	2018-03-29 10:21:13
314	Skukuza_Lower_Sabi	Station17	CAM69552	Camera1	Vehicle	2018-03-29 10:21:14
315	Skukuza_Lower_Sabi	Station40	CAM69586	Camera2	Human	2018-03-29 10:21:39
316	Skukuza_Lower_Sabi	Station17	CAM69552	Camera1	Vehicle	2018-03-29 10:23:14
317	Skukuza_Lower_Sabi	Station17	CAM66390	Camera2	Vehicle	2018-03-29 10:23:14
318	Skukuza_Lower_Sabi	Station28	CAM69589	Camera2	Human	2018-03-29 10:35:15
319	Skukuza_Lower_Sabi	Station4	CAM69570	Camera2	Human	2018-03-29 10:35:20
320	Skukuza_Lower_Sabi	Station17	CAM69552	Camera1	Vehicle	2018-03-29 10:35:24
321	Skukuza_Lower_Sabi	Station17	CAM66390	Camera2	Vehicle	2018-03-29 10:35:24
322	Skukuza_Lower_Sabi	Station28	CAM69589	Camera2	Human	2018-03-29 10:35:25
323	Skukuza_Lower_Sabi	Station28	CAM69589	Camera2	Human	2018-03-29 10:35:40
324	Skukuza_Lower_Sabi	Station28	CAM69589	Camera2	Human	2018-03-29 10:35:46
325	Skukuza_Lower_Sabi	Station28	CAM69589	Camera2	Human	2018-03-29 10:36:10
326	Skukuza_Lower_Sabi	Station28	CAM69589	Camera2	Human	2018-03-29 10:36:17
327	Skukuza_Lower_Sabi	Station28	CAM69589	Camera2	Human	2018-03-29 10:36:29
328	Skukuza_Lower_Sabi	Station28	CAM69581	Camera1	Human	2018-03-29 10:36:30
329	Skukuza_Lower_Sabi	Station28	CAM69581	Camera1	Human	2018-03-29 10:36:42
330	Skukuza_Lower_Sabi	Station28	CAM69589	Camera2	Human	2018-03-29 10:36:45
331	Skukuza_Lower_Sabi	Station28	CAM69589	Camera2	Human	2018-03-29 10:36:51
332	Skukuza_Lower_Sabi	Station28	CAM69581	Camera1	Human	2018-03-29 10:36:53
333	Skukuza_Lower_Sabi	Station28	CAM69589	Camera2	Human	2018-03-29 10:36:57
334	Skukuza_Lower_Sabi	Station17	CAM66390	Camera2	Vehicle	2018-03-29 10:47:20
335	Skukuza_Lower_Sabi	Station17	CAM69552	Camera1	Vehicle	2018-03-29 10:47:21
336	Skukuza_Lower_Sabi	Station18	CAM69548	Camera1	Impala	2018-03-29 10:50:00
337	Skukuza_Lower_Sabi	Station18	CAM69548	Camera1	Impala	2018-03-29 10:50:10
338	Skukuza_Lower_Sabi	Station17	CAM66390	Camera2	Vehicle	2018-03-29 10:53:47
339	Skukuza_Lower_Sabi	Station17	CAM69552	Camera1	Vehicle	2018-03-29 10:53:48
340	Skukuza_Lower_Sabi	Station17	CAM66390	Camera2	Vehicle	2018-03-29 10:54:14
341	Skukuza_Lower_Sabi	Station17	CAM69552	Camera1	Vehicle	2018-03-29 10:54:15
342	Skukuza_Lower_Sabi	Station17	CAM69552	Camera1	Vehicle	2018-03-29 11:06:37
343	Skukuza_Lower_Sabi	Station17	CAM66390	Camera2	Vehicle	2018-03-29 11:06:37
344	Skukuza_Lower_Sabi	Station27	CAM69588	Camera1	Human	2018-03-29 11:09:05
345	Skukuza_Lower_Sabi	Station27	CAM69588	Camera1	Human	2018-03-29 11:09:21
346	Skukuza_Lower_Sabi	Station27	CAM69588	Camera1	Human	2018-03-29 11:09:29
347	Skukuza_Lower_Sabi	Station27	CAM69588	Camera1	Human	2018-03-29 11:10:53
348	Skukuza_Lower_Sabi	Station27	CAM69588	Camera1	Human	2018-03-29 11:11:45
349	Skukuza_Lower_Sabi	Station10	CAM69788	Camera1	Impala	2018-03-29 11:22:35
350	Skukuza_Lower_Sabi	Station14	CAM69694	Camera2	Impala	2018-03-29 11:24:22
351	Skukuza_Lower_Sabi	Station14	CAM69694	Camera2	Impala	2018-03-29 11:31:06
352	Skukuza_Lower_Sabi	Station14	CAM69694	Camera2	Impala	2018-03-29 11:39:46
353	Skukuza_Lower_Sabi	Station14	CAM69694	Camera2	Impala	2018-03-29 11:41:00
354	Skukuza_Lower_Sabi	Station14	CAM69694	Camera2	Impala	2018-03-29 11:41:15
355	Skukuza_Lower_Sabi	Station26	CAM66481	Camera1	Human	2018-03-29 11:46:01
356	Skukuza_Lower_Sabi	Station26	CAM66481	Camera1	Human	2018-03-29 11:46:10
357	Skukuza_Lower_Sabi	Station26	CAM66481	Camera1	Human	2018-03-29 11:46:39
358	Skukuza_Lower_Sabi	Station26	CAM66481	Camera1	Human	2018-03-29 11:46:50
359	Skukuza_Lower_Sabi	Station26	CAM69647	Camera2	Human	2018-03-29 11:47:37
360	Skukuza_Lower_Sabi	Station26	CAM69647	Camera2	Human	2018-03-29 11:47:49
361	Skukuza_Lower_Sabi	Station14	CAM69694	Camera2	Impala	2018-03-29 11:47:59
362	Skukuza_Lower_Sabi	Station26	CAM69647	Camera2	Human	2018-03-29 11:48:00
363	Skukuza_Lower_Sabi	Station14	CAM69694	Camera2	Impala	2018-03-29 11:48:13
364	Skukuza_Lower_Sabi	Station14	CAM69694	Camera2	Impala	2018-03-29 11:48:59
365	Skukuza_Lower_Sabi	Station26	CAM69647	Camera2	Vehicle	2018-03-29 11:49:20
366	Skukuza_Lower_Sabi	Station26	CAM66481	Camera1	Vehicle	2018-03-29 11:49:22
367	Skukuza_Lower_Sabi	Station17	CAM66390	Camera2	Vehicle	2018-03-29 11:53:01
368	Skukuza_Lower_Sabi	Station17	CAM69552	Camera1	Vehicle	2018-03-29 11:53:02
369	Skukuza_Lower_Sabi	Station14	CAM69694	Camera2	Impala	2018-03-29 11:55:47
370	Skukuza_Lower_Sabi	Station14	CAM69694	Camera2	Impala	2018-03-29 11:56:01
371	Skukuza_Lower_Sabi	Station14	CAM69694	Camera2	Impala	2018-03-29 11:56:10
372	Skukuza_Lower_Sabi	Station14	CAM69694	Camera2	Impala	2018-03-29 11:57:39
373	Skukuza_Lower_Sabi	Station14	CAM69694	Camera2	Impala	2018-03-29 11:57:55
374	Skukuza_Lower_Sabi	Station14	CAM69694	Camera2	Impala	2018-03-29 11:58:38
375	Skukuza_Lower_Sabi	Station17	CAM66390	Camera2	Vehicle	2018-03-29 11:59:40
376	Skukuza_Lower_Sabi	Station17	CAM69552	Camera1	Vehicle	2018-03-29 11:59:41
377	Skukuza_Lower_Sabi	Station17	CAM66390	Camera2	Vehicle	2018-03-29 12:08:45
378	Skukuza_Lower_Sabi	Station17	CAM69552	Camera1	Vehicle	2018-03-29 12:08:46
379	Skukuza_Lower_Sabi	Station17	CAM69552	Camera1	Vehicle	2018-03-29 12:10:27
380	Skukuza_Lower_Sabi	Station17	CAM66390	Camera2	Vehicle	2018-03-29 12:10:27
381	Skukuza_Lower_Sabi	Station25	CAM66411	Camera1	Human	2018-03-29 12:15:57
382	Skukuza_Lower_Sabi	Station25	CAM66411	Camera1	Human	2018-03-29 12:16:09
383	Skukuza_Lower_Sabi	Station25	CAM66411	Camera1	Human	2018-03-29 12:16:19
384	Skukuza_Lower_Sabi	Station25	CAM69583	Camera2	Human	2018-03-29 12:17:56
385	Skukuza_Lower_Sabi	Station25	CAM69583	Camera2	Human	2018-03-29 12:18:07
386	Skukuza_Lower_Sabi	Station25	CAM69583	Camera2	Human	2018-03-29 12:18:25
387	Skukuza_Lower_Sabi	Station17	CAM69552	Camera1	Vehicle	2018-03-29 12:39:32
388	Skukuza_Lower_Sabi	Station17	CAM66390	Camera2	Vehicle	2018-03-29 12:39:32
389	Skukuza_Lower_Sabi	Station17	CAM66390	Camera2	Vehicle	2018-03-29 12:46:06
390	Skukuza_Lower_Sabi	Station17	CAM69552	Camera1	Vehicle	2018-03-29 12:46:07
391	Skukuza_Lower_Sabi	Station11	CAM69658	Camera1	Impala	2018-03-29 12:50:29
392	Skukuza_Lower_Sabi	Station17	CAM66390	Camera2	Vehicle	2018-03-29 12:59:12
393	Skukuza_Lower_Sabi	Station17	CAM69552	Camera1	Vehicle	2018-03-29 12:59:13
394	Skukuza_Lower_Sabi	Station17	CAM66390	Camera2	Vehicle	2018-03-29 13:03:27
395	Skukuza_Lower_Sabi	Station17	CAM69552	Camera1	Vehicle	2018-03-29 13:03:28
396	Skukuza_Lower_Sabi	Station22	CAM69539	Camera1	Human	2018-03-29 13:06:57
397	Skukuza_Lower_Sabi	Station22	CAM69539	Camera1	Human	2018-03-29 13:07:14
398	Skukuza_Lower_Sabi	Station22	CAM69539	Camera1	Human	2018-03-29 13:07:26
399	Skukuza_Lower_Sabi	Station22	CAM69571	Camera2	Human	2018-03-29 13:08:30
400	Skukuza_Lower_Sabi	Station22	CAM69571	Camera2	Human	2018-03-29 13:08:43
401	Skukuza_Lower_Sabi	Station22	CAM69571	Camera2	Human	2018-03-29 13:08:56
402	Skukuza_Lower_Sabi	Station22	CAM69571	Camera2	Human	2018-03-29 13:09:11
403	Skukuza_Lower_Sabi	Station14	CAM69694	Camera2	Impala	2018-03-29 13:15:00
404	Skukuza_Lower_Sabi	Station17	CAM66390	Camera2	Vehicle	2018-03-29 13:19:09
405	Skukuza_Lower_Sabi	Station17	CAM69552	Camera1	Vehicle	2018-03-29 13:19:10
406	Skukuza_Lower_Sabi	Station17	CAM69552	Camera1	Vehicle	2018-03-29 13:19:15
407	Skukuza_Lower_Sabi	Station17	CAM66390	Camera2	Vehicle	2018-03-29 13:19:15
408	Skukuza_Lower_Sabi	Station17	CAM69552	Camera1	Vehicle	2018-03-29 13:30:37
409	Skukuza_Lower_Sabi	Station17	CAM66390	Camera2	Vehicle	2018-03-29 13:30:38
410	Skukuza_Lower_Sabi	Station17	CAM69552	Camera1	Vehicle	2018-03-29 13:31:50
411	Skukuza_Lower_Sabi	Station17	CAM66390	Camera2	Vehicle	2018-03-29 13:31:50
412	Skukuza_Lower_Sabi	Station21	CAM69508	Camera2	Human	2018-03-29 13:43:49
413	Skukuza_Lower_Sabi	Station21	CAM69508	Camera2	Human	2018-03-29 13:44:07
414	Skukuza_Lower_Sabi	Station21	CAM69508	Camera2	Human	2018-03-29 13:44:19
415	Skukuza_Lower_Sabi	Station21	CAM69508	Camera2	Human	2018-03-29 13:44:33
416	Skukuza_Lower_Sabi	Station21	CAM69508	Camera2	Human	2018-03-29 13:44:39
417	Skukuza_Lower_Sabi	Station21	CAM69508	Camera2	Human	2018-03-29 13:45:37
418	Skukuza_Lower_Sabi	Station21	CAM69481	Camera1	Human	2018-03-29 13:46:00
419	Skukuza_Lower_Sabi	Station21	CAM69481	Camera1	Human	2018-03-29 13:46:13
420	Skukuza_Lower_Sabi	Station21	CAM69481	Camera1	Human	2018-03-29 13:46:30
421	Skukuza_Lower_Sabi	Station17	CAM66390	Camera2	Vehicle	2018-03-29 13:47:58
422	Skukuza_Lower_Sabi	Station17	CAM69552	Camera1	Vehicle	2018-03-29 13:47:59
423	Skukuza_Lower_Sabi	Station17	CAM69552	Camera1	Vehicle	2018-03-29 13:48:05
424	Skukuza_Lower_Sabi	Station17	CAM69552	Camera1	Vehicle	2018-03-29 13:51:02
425	Skukuza_Lower_Sabi	Station17	CAM66390	Camera2	Vehicle	2018-03-29 13:51:02
426	Skukuza_Lower_Sabi	Station17	CAM66390	Camera2	Vehicle	2018-03-29 14:01:09
427	Skukuza_Lower_Sabi	Station17	CAM69552	Camera1	Vehicle	2018-03-29 14:01:10
428	Skukuza_Lower_Sabi	Station17	CAM66390	Camera2	Vehicle	2018-03-29 14:06:01
429	Skukuza_Lower_Sabi	Station17	CAM69552	Camera1	Vehicle	2018-03-29 14:06:02
430	Skukuza_Lower_Sabi	Station20	CAM69495	Camera1	Human	2018-03-29 14:10:18
431	Skukuza_Lower_Sabi	Station20	CAM69495	Camera1	Human	2018-03-29 14:10:35
432	Skukuza_Lower_Sabi	Station20	CAM69495	Camera1	Human	2018-03-29 14:10:50
433	Skukuza_Lower_Sabi	Station20	CAM69495	Camera1	Human	2018-03-29 14:11:04
434	Skukuza_Lower_Sabi	Station20	CAM66397	Camera2	Human	2018-03-29 14:12:13
435	Skukuza_Lower_Sabi	Station20	CAM66397	Camera2	Human	2018-03-29 14:12:34
436	Skukuza_Lower_Sabi	Station20	CAM66397	Camera2	Human	2018-03-29 14:12:54
437	Skukuza_Lower_Sabi	Station20	CAM69495	Camera1	Human	2018-03-29 14:13:01
438	Skukuza_Lower_Sabi	Station17	CAM66390	Camera2	Vehicle	2018-03-29 14:13:52
439	Skukuza_Lower_Sabi	Station17	CAM69552	Camera1	Vehicle	2018-03-29 14:13:53
440	Skukuza_Lower_Sabi	Station17	CAM66390	Camera2	Vehicle	2018-03-29 14:21:04
441	Skukuza_Lower_Sabi	Station17	CAM69552	Camera1	Vehicle	2018-03-29 14:21:05
442	Skukuza_Lower_Sabi	Station17	CAM66390	Camera2	Vehicle	2018-03-29 14:22:33
443	Skukuza_Lower_Sabi	Station17	CAM69552	Camera1	Vehicle	2018-03-29 14:22:34
444	Skukuza_Lower_Sabi	Station20	CAM69495	Camera1	Vehicle	2018-03-29 14:26:04
445	Skukuza_Lower_Sabi	Station20	CAM66397	Camera2	Vehicle	2018-03-29 14:26:05
446	Skukuza_Lower_Sabi	Station17	CAM66390	Camera2	Vehicle	2018-03-29 14:28:07
447	Skukuza_Lower_Sabi	Station17	CAM69552	Camera1	Vehicle	2018-03-29 14:28:08
448	Skukuza_Lower_Sabi	Station17	CAM66390	Camera2	Vehicle	2018-03-29 14:30:14
449	Skukuza_Lower_Sabi	Station17	CAM69552	Camera1	Vehicle	2018-03-29 14:30:15
450	Skukuza_Lower_Sabi	Station21	CAM69508	Camera2	Vehicle	2018-03-29 14:33:01
451	Skukuza_Lower_Sabi	Station21	CAM69508	Camera2	Vehicle	2018-03-29 14:34:30
452	Skukuza_Lower_Sabi	Station20	CAM69495	Camera1	Vehicle	2018-03-29 14:39:03
453	Skukuza_Lower_Sabi	Station20	CAM66397	Camera2	Vehicle	2018-03-29 14:39:04
454	Skukuza_Lower_Sabi	Station19	CAM69523	Camera1	Vehicle	2018-03-29 14:47:29
455	Skukuza_Lower_Sabi	Station17	CAM66390	Camera2	Vehicle	2018-03-29 14:47:30
456	Skukuza_Lower_Sabi	Station17	CAM69552	Camera1	Vehicle	2018-03-29 14:47:31
457	Skukuza_Lower_Sabi	Station17	CAM66390	Camera2	Vehicle	2018-03-29 14:49:05
458	Skukuza_Lower_Sabi	Station17	CAM69552	Camera1	Vehicle	2018-03-29 14:49:06
459	Skukuza_Lower_Sabi	Station19	CAM69523	Camera1	Human	2018-03-29 14:49:51
460	Skukuza_Lower_Sabi	Station19	CAM69523	Camera1	Human	2018-03-29 14:50:00
461	Skukuza_Lower_Sabi	Station18	CAM69548	Camera1	Vehicle	2018-03-29 14:54:39
462	Skukuza_Lower_Sabi	Station18	CAM69502	Camera2	Vehicle	2018-03-29 14:55:45
463	Skukuza_Lower_Sabi	Station17	CAM66390	Camera2	Vehicle	2018-03-29 15:03:50
464	Skukuza_Lower_Sabi	Station17	CAM69552	Camera1	Vehicle	2018-03-29 15:03:51
465	Skukuza_Lower_Sabi	Station27	CAM69588	Camera1	Vehicle	2018-03-29 15:16:06
466	Skukuza_Lower_Sabi	Station17	CAM66390	Camera2	Vehicle	2018-03-29 15:19:46
467	Skukuza_Lower_Sabi	Station17	CAM69552	Camera1	Vehicle	2018-03-29 15:19:47
468	Skukuza_Lower_Sabi	Station17	CAM66390	Camera2	Vehicle	2018-03-29 15:22:51
469	Skukuza_Lower_Sabi	Station17	CAM69552	Camera1	Vehicle	2018-03-29 15:22:52
470	Skukuza_Lower_Sabi	Station17	CAM66390	Camera2	Vehicle	2018-03-29 15:31:27
471	Skukuza_Lower_Sabi	Station17	CAM69552	Camera1	Vehicle	2018-03-29 15:31:28
472	Skukuza_Lower_Sabi	Station17	CAM69552	Camera1	Vehicle	2018-03-29 15:31:33
473	Skukuza_Lower_Sabi	Station17	CAM66390	Camera2	Vehicle	2018-03-29 15:31:59
474	Skukuza_Lower_Sabi	Station17	CAM69552	Camera1	Vehicle	2018-03-29 15:32:00
475	Skukuza_Lower_Sabi	Station17	CAM66390	Camera2	Vehicle	2018-03-29 15:34:00
476	Skukuza_Lower_Sabi	Station17	CAM69552	Camera1	Vehicle	2018-03-29 15:34:01
477	Skukuza_Lower_Sabi	Station17	CAM69552	Camera1	Vehicle	2018-03-29 15:43:01
478	Skukuza_Lower_Sabi	Station17	CAM66390	Camera2	Vehicle	2018-03-29 15:43:01
479	Skukuza_Lower_Sabi	Station17	CAM66390	Camera2	Vehicle	2018-03-29 15:48:57
480	Skukuza_Lower_Sabi	Station17	CAM69552	Camera1	Vehicle	2018-03-29 15:48:58
481	Skukuza_Lower_Sabi	Station18	CAM69548	Camera1	Steenbok	2018-03-29 15:58:55
482	Skukuza_Lower_Sabi	Station17	CAM66390	Camera2	Vehicle	2018-03-29 16:00:35
483	Skukuza_Lower_Sabi	Station17	CAM69552	Camera1	Vehicle	2018-03-29 16:00:36
484	Skukuza_Lower_Sabi	Station17	CAM66390	Camera2	Vehicle	2018-03-29 16:19:44
485	Skukuza_Lower_Sabi	Station17	CAM69552	Camera1	Vehicle	2018-03-29 16:19:45
486	Skukuza_Lower_Sabi	Station17	CAM66390	Camera2	Vehicle	2018-03-29 16:22:26
487	Skukuza_Lower_Sabi	Station17	CAM69552	Camera1	Vehicle	2018-03-29 16:22:27
488	Skukuza_Lower_Sabi	Station17	CAM66390	Camera2	Vehicle	2018-03-29 16:28:33
489	Skukuza_Lower_Sabi	Station17	CAM69552	Camera1	Vehicle	2018-03-29 16:28:34
490	Skukuza_Lower_Sabi	Station17	CAM66390	Camera2	Vehicle	2018-03-29 16:53:32
491	Skukuza_Lower_Sabi	Station17	CAM69552	Camera1	Vehicle	2018-03-29 16:53:33
492	Skukuza_Lower_Sabi	Station32	CAM69642	Camera2	Vehicle	2018-03-29 17:09:54
493	Skukuza_Lower_Sabi	Station17	CAM66390	Camera2	Vehicle	2018-03-29 17:12:03
494	Skukuza_Lower_Sabi	Station17	CAM69552	Camera1	Vehicle	2018-03-29 17:12:04
495	Skukuza_Lower_Sabi	Station25	CAM69583	Camera2	Impala	2018-03-29 17:51:24
496	Skukuza_Lower_Sabi	Station25	CAM69583	Camera2	Impala	2018-03-29 17:51:43
497	Skukuza_Lower_Sabi	Station25	CAM69583	Camera2	Impala	2018-03-29 18:01:17
498	Skukuza_Lower_Sabi	Station25	CAM69583	Camera2	Impala	2018-03-29 18:03:29
499	Skukuza_Lower_Sabi	Station25	CAM66411	Camera1	Impala	2018-03-29 18:04:47
500	Skukuza_Lower_Sabi	Station25	CAM69583	Camera2	Impala	2018-03-29 18:04:57
501	Skukuza_Lower_Sabi	Station25	CAM69583	Camera2	Impala	2018-03-29 18:05:43
502	Skukuza_Lower_Sabi	Station25	CAM66411	Camera1	Impala	2018-03-29 18:12:16
503	Skukuza_Lower_Sabi	Station36	CAM66418	Camera2	Hyaena_Spotted	2018-03-29 18:14:38
504	Skukuza_Lower_Sabi	Station36	CAM69669	Camera1	Hyaena_Spotted	2018-03-29 18:14:50
505	Skukuza_Lower_Sabi	Station18	CAM69548	Camera1	Duiker_Grey	2018-03-29 18:16:51
506	Skukuza_Lower_Sabi	Station25	CAM69583	Camera2	Impala	2018-03-29 18:17:14
507	Skukuza_Lower_Sabi	Station32	CAM69642	Camera2	Vehicle	2018-03-29 18:17:58
508	Skukuza_Lower_Sabi	Station26	CAM66481	Camera1	Hyaena_Spotted	2018-03-29 18:44:50
509	Skukuza_Lower_Sabi	Station40	CAM69586	Camera2	Leopard_African	2018-03-29 19:24:04
510	Skukuza_Lower_Sabi	Station40	CAM69673	Camera1	Leopard_African	2018-03-29 19:24:05
511	Skukuza_Lower_Sabi	Station34	CAM66453	Camera1	Hyaena_Spotted	2018-03-29 19:43:34
512	Skukuza_Lower_Sabi	Station34	CAM66432	Camera2	Hyaena_Spotted	2018-03-29 19:43:34
513	Skukuza_Lower_Sabi	Station22	CAM69571	Camera2	Hyaena_Spotted	2018-03-29 19:43:56
514	Skukuza_Lower_Sabi	Station22	CAM69571	Camera2	Hyaena_Spotted	2018-03-29 19:44:39
515	Skukuza_Lower_Sabi	Station25	CAM69583	Camera2	Impala	2018-03-29 20:20:19
516	Skukuza_Lower_Sabi	Station21	CAM69508	Camera2	Hyaena_Spotted	2018-03-29 21:10:47
517	Skukuza_Lower_Sabi	Station21	CAM69508	Camera2	Hyaena_Spotted	2018-03-29 21:11:56
518	Skukuza_Lower_Sabi	Station21	CAM69508	Camera2	Hyaena_Spotted	2018-03-29 21:12:50
519	Skukuza_Lower_Sabi	Station4	CAM69570	Camera2	Hyaena_Spotted	2018-03-29 21:13:43
520	Skukuza_Lower_Sabi	Station4	CAM69688	Camera1	Hyaena_Spotted	2018-03-29 21:13:46
521	Skukuza_Lower_Sabi	Station4	CAM69570	Camera2	Hyaena_Spotted	2018-03-29 21:14:17
522	Skukuza_Lower_Sabi	Station4	CAM69688	Camera1	Hyaena_Spotted	2018-03-29 21:14:35
523	Skukuza_Lower_Sabi	Station4	CAM69688	Camera1	Hyaena_Spotted	2018-03-29 21:15:11
524	Skukuza_Lower_Sabi	Station5	CAM69537	Camera1	Hyaena_Spotted	2018-03-29 21:30:34
525	Skukuza_Lower_Sabi	Station5	CAM67636	Camera2	Hyaena_Spotted	2018-03-29 21:31:33
526	Skukuza_Lower_Sabi	Station5	CAM69537	Camera1	Hyaena_Spotted	2018-03-29 21:33:06
527	Skukuza_Lower_Sabi	Station5	CAM67636	Camera2	Hyaena_Spotted	2018-03-29 21:34:04
528	Skukuza_Lower_Sabi	Station3	CAM69672	Camera1	Hyaena_Spotted	2018-03-29 21:56:28
529	Skukuza_Lower_Sabi	Station3	CAM69681	Camera2	Hyaena_Spotted	2018-03-29 21:56:30
530	Skukuza_Lower_Sabi	Station32	CAM69642	Camera2	Duiker_Grey	2018-03-29 21:57:37
531	Skukuza_Lower_Sabi	Station19	CAM69523	Camera1	Duiker_Grey	2018-03-29 22:22:21
532	Skukuza_Lower_Sabi	Station38	CAM69709	Camera2	Duiker_Grey	2018-03-29 23:01:44
533	Skukuza_Lower_Sabi	Station38	CAM69686	Camera1	Duiker_Grey	2018-03-29 23:01:47
534	Skukuza_Lower_Sabi	Station38	CAM69709	Camera2	Duiker_Grey	2018-03-29 23:02:07
535	Skukuza_Lower_Sabi	Station25	CAM66411	Camera1	Impala	2018-03-29 23:07:23
536	Skukuza_Lower_Sabi	Station25	CAM69583	Camera2	Impala	2018-03-29 23:07:52
537	Skukuza_Lower_Sabi	Station25	CAM66411	Camera1	Impala	2018-03-29 23:11:11
538	Skukuza_Lower_Sabi	Station25	CAM66411	Camera1	Impala	2018-03-29 23:15:39
539	Skukuza_Lower_Sabi	Station25	CAM69583	Camera2	Impala	2018-03-29 23:28:28
540	Skukuza_Lower_Sabi	Station4	CAM69570	Camera2	Hyaena_Spotted	2018-03-29 23:36:24
541	Skukuza_Lower_Sabi	Station4	CAM69688	Camera1	Hyaena_Spotted	2018-03-29 23:36:35
542	Skukuza_Lower_Sabi	Station16	CAM69550	Camera1	Hyaena_Spotted	2018-03-29 23:36:41
543	Skukuza_Lower_Sabi	Station16	CAM69787	Camera2	Hyaena_Spotted	2018-03-29 23:36:41
544	Skukuza_Lower_Sabi	Station4	CAM69688	Camera1	Hyaena_Spotted	2018-03-29 23:38:18
545	Skukuza_Lower_Sabi	Station19	CAM69523	Camera1	Human	2018-03-29 23:46:07
546	Skukuza_Lower_Sabi	Station21	CAM69508	Camera2	Leopard_African	2018-03-30 00:36:58
547	Skukuza_Lower_Sabi	Station14	CAM69694	Camera2	Hyaena_Spotted	2018-03-30 00:46:40
548	Skukuza_Lower_Sabi	Station14	CAM69694	Camera2	Hyaena_Spotted	2018-03-30 00:47:03
549	Skukuza_Lower_Sabi	Station14	CAM69636	Camera1	Hyaena_Spotted	2018-03-30 00:47:08
550	Skukuza_Lower_Sabi	Station14	CAM69636	Camera1	Hyaena_Spotted	2018-03-30 00:48:27
551	Skukuza_Lower_Sabi	Station18	CAM69548	Camera1	Steenbok	2018-03-30 02:44:55
552	Skukuza_Lower_Sabi	Station38	CAM69709	Camera2	Steenbok	2018-03-30 03:04:11
553	Skukuza_Lower_Sabi	Station38	CAM69686	Camera1	Steenbok	2018-03-30 03:04:32
554	Skukuza_Lower_Sabi	Station19	CAM69523	Camera1	Human	2018-03-30 03:20:31
555	Skukuza_Lower_Sabi	Station4	CAM69570	Camera2	Human	2018-03-30 03:33:42
556	Skukuza_Lower_Sabi	Station17	CAM66390	Camera2	Hyaena_Spotted	2018-03-30 03:41:11
557	Skukuza_Lower_Sabi	Station26	CAM69647	Camera2	Duiker_Grey	2018-03-30 03:54:20
558	Skukuza_Lower_Sabi	Station7	CAM69682	Camera2	Leopard_African	2018-03-30 04:20:59
559	Skukuza_Lower_Sabi	Station29	CAM69516	Camera2	Hyaena_Spotted	2018-03-30 05:40:08
560	Skukuza_Lower_Sabi	Station29	CAM69516	Camera2	Hyaena_Spotted	2018-03-30 05:42:52
561	Skukuza_Lower_Sabi	Station25	CAM69583	Camera2	Impala	2018-03-30 05:47:19
562	Skukuza_Lower_Sabi	Station29	CAM69516	Camera2	Hyaena_Spotted	2018-03-30 05:50:51
563	Skukuza_Lower_Sabi	Station11	CAM69658	Camera1	Impala	2018-03-30 06:21:15
564	Skukuza_Lower_Sabi	Station11	CAM69658	Camera1	Impala	2018-03-30 06:21:23
565	Skukuza_Lower_Sabi	Station11	CAM69658	Camera1	Impala	2018-03-30 06:21:36
566	Skukuza_Lower_Sabi	Station11	CAM69658	Camera1	Impala	2018-03-30 06:21:58
567	Skukuza_Lower_Sabi	Station11	CAM69658	Camera1	Impala	2018-03-30 06:22:19
568	Skukuza_Lower_Sabi	Station11	CAM69658	Camera1	Impala	2018-03-30 06:24:35
569	Skukuza_Lower_Sabi	Station11	CAM69658	Camera1	Impala	2018-03-30 06:24:45
570	Skukuza_Lower_Sabi	Station11	CAM69658	Camera1	Impala	2018-03-30 06:25:15
571	Skukuza_Lower_Sabi	Station11	CAM69658	Camera1	Impala	2018-03-30 06:28:16
572	Skukuza_Lower_Sabi	Station11	CAM69658	Camera1	Impala	2018-03-30 06:28:42
573	Skukuza_Lower_Sabi	Station11	CAM69658	Camera1	Impala	2018-03-30 06:39:40
574	Skukuza_Lower_Sabi	Station11	CAM69658	Camera1	Impala	2018-03-30 06:39:58
575	Skukuza_Lower_Sabi	Station11	CAM69658	Camera1	Impala	2018-03-30 06:40:08
576	Skukuza_Lower_Sabi	Station11	CAM69658	Camera1	Impala	2018-03-30 06:40:28
577	Skukuza_Lower_Sabi	Station11	CAM69439	Camera2	Impala	2018-03-30 06:47:45
578	Skukuza_Lower_Sabi	Station11	CAM69439	Camera2	Impala	2018-03-30 06:57:27
579	Skukuza_Lower_Sabi	Station11	CAM69439	Camera2	Impala	2018-03-30 06:57:51
580	Skukuza_Lower_Sabi	Station12	CAM66445	Camera1	Duiker_Grey	2018-03-30 07:06:54
581	Skukuza_Lower_Sabi	Station12	CAM66445	Camera1	Duiker_Grey	2018-03-30 07:07:09
582	Skukuza_Lower_Sabi	Station17	CAM69552	Camera1	Vehicle	2018-03-30 07:17:15
583	Skukuza_Lower_Sabi	Station17	CAM66390	Camera2	Vehicle	2018-03-30 07:17:15
584	Skukuza_Lower_Sabi	Station17	CAM66390	Camera2	Vehicle	2018-03-30 07:19:28
585	Skukuza_Lower_Sabi	Station17	CAM69552	Camera1	Vehicle	2018-03-30 07:19:29
586	Skukuza_Lower_Sabi	Station17	CAM69552	Camera1	Vehicle	2018-03-30 07:31:19
587	Skukuza_Lower_Sabi	Station17	CAM66390	Camera2	Vehicle	2018-03-30 07:31:19
588	Skukuza_Lower_Sabi	Station27	CAM69637	Camera2	Human	2018-03-30 07:37:23
589	Skukuza_Lower_Sabi	Station27	CAM69588	Camera1	Human	2018-03-30 07:37:37
590	Skukuza_Lower_Sabi	Station11	CAM69439	Camera2	Impala	2018-03-30 07:39:00
591	Skukuza_Lower_Sabi	Station11	CAM69439	Camera2	Impala	2018-03-30 07:39:11
592	Skukuza_Lower_Sabi	Station11	CAM69439	Camera2	Impala	2018-03-30 07:39:18
593	Skukuza_Lower_Sabi	Station11	CAM69439	Camera2	Impala	2018-03-30 07:40:52
594	Skukuza_Lower_Sabi	Station11	CAM69439	Camera2	Impala	2018-03-30 07:44:21
595	Skukuza_Lower_Sabi	Station11	CAM69439	Camera2	Impala	2018-03-30 07:45:15
596	Skukuza_Lower_Sabi	Station11	CAM69439	Camera2	Impala	2018-03-30 07:45:25
597	Skukuza_Lower_Sabi	Station30	CAM69541	Camera2	Impala	2018-03-30 07:45:39
598	Skukuza_Lower_Sabi	Station30	CAM69541	Camera2	Impala	2018-03-30 07:45:49
599	Skukuza_Lower_Sabi	Station30	CAM69541	Camera2	Impala	2018-03-30 07:46:06
600	Skukuza_Lower_Sabi	Station11	CAM69439	Camera2	Impala	2018-03-30 07:47:19
601	Skukuza_Lower_Sabi	Station30	CAM69541	Camera2	Impala	2018-03-30 07:47:39
602	Skukuza_Lower_Sabi	Station11	CAM69439	Camera2	Impala	2018-03-30 07:47:50
603	Skukuza_Lower_Sabi	Station30	CAM69541	Camera2	Impala	2018-03-30 07:47:51
604	Skukuza_Lower_Sabi	Station11	CAM69439	Camera2	Impala	2018-03-30 07:48:05
605	Skukuza_Lower_Sabi	Station30	CAM69541	Camera2	Impala	2018-03-30 07:48:06
606	Skukuza_Lower_Sabi	Station30	CAM69541	Camera2	Impala	2018-03-30 07:48:24
607	Skukuza_Lower_Sabi	Station30	CAM69541	Camera2	Impala	2018-03-30 07:48:49
608	Skukuza_Lower_Sabi	Station11	CAM69439	Camera2	Impala	2018-03-30 07:48:55
609	Skukuza_Lower_Sabi	Station11	CAM69439	Camera2	Impala	2018-03-30 07:49:05
610	Skukuza_Lower_Sabi	Station11	CAM69439	Camera2	Impala	2018-03-30 07:49:20
611	Skukuza_Lower_Sabi	Station11	CAM69439	Camera2	Impala	2018-03-30 07:49:30
612	Skukuza_Lower_Sabi	Station30	CAM69541	Camera2	Impala	2018-03-30 07:49:34
613	Skukuza_Lower_Sabi	Station30	CAM69541	Camera2	Impala	2018-03-30 07:50:04
614	Skukuza_Lower_Sabi	Station11	CAM69439	Camera2	Impala	2018-03-30 07:50:16
615	Skukuza_Lower_Sabi	Station30	CAM69541	Camera2	Impala	2018-03-30 07:50:23
616	Skukuza_Lower_Sabi	Station30	CAM69541	Camera2	Impala	2018-03-30 07:50:53
617	Skukuza_Lower_Sabi	Station25	CAM69583	Camera2	Impala	2018-03-30 07:50:57
618	Skukuza_Lower_Sabi	Station11	CAM69439	Camera2	Impala	2018-03-30 07:51:08
619	Skukuza_Lower_Sabi	Station30	CAM69541	Camera2	Impala	2018-03-30 07:52:01
620	Skukuza_Lower_Sabi	Station30	CAM69541	Camera2	Impala	2018-03-30 07:52:09
621	Skukuza_Lower_Sabi	Station30	CAM69541	Camera2	Impala	2018-03-30 07:52:35
622	Skukuza_Lower_Sabi	Station30	CAM69541	Camera2	Impala	2018-03-30 07:52:56
623	Skukuza_Lower_Sabi	Station30	CAM69541	Camera2	Impala	2018-03-30 07:53:06
624	Skukuza_Lower_Sabi	Station30	CAM69541	Camera2	Impala	2018-03-30 07:53:19
625	Skukuza_Lower_Sabi	Station11	CAM69439	Camera2	Impala	2018-03-30 07:54:55
626	Skukuza_Lower_Sabi	Station30	CAM69541	Camera2	Impala	2018-03-30 07:54:55
627	Skukuza_Lower_Sabi	Station30	CAM69541	Camera2	Impala	2018-03-30 07:55:01
628	Skukuza_Lower_Sabi	Station11	CAM69439	Camera2	Impala	2018-03-30 07:55:06
629	Skukuza_Lower_Sabi	Station30	CAM69541	Camera2	Impala	2018-03-30 07:55:48
630	Skukuza_Lower_Sabi	Station30	CAM69541	Camera2	Impala	2018-03-30 07:55:57
631	Skukuza_Lower_Sabi	Station30	CAM69541	Camera2	Impala	2018-03-30 07:56:06
632	Skukuza_Lower_Sabi	Station30	CAM69541	Camera2	Impala	2018-03-30 07:56:18
633	Skukuza_Lower_Sabi	Station30	CAM69541	Camera2	Impala	2018-03-30 07:56:34
634	Skukuza_Lower_Sabi	Station30	CAM69541	Camera2	Impala	2018-03-30 07:57:17
635	Skukuza_Lower_Sabi	Station30	CAM69541	Camera2	Impala	2018-03-30 07:59:59
636	Skukuza_Lower_Sabi	Station25	CAM69583	Camera2	Impala	2018-03-30 08:00:31
637	Skukuza_Lower_Sabi	Station25	CAM69583	Camera2	Impala	2018-03-30 08:00:54
638	Skukuza_Lower_Sabi	Station30	CAM69541	Camera2	Impala	2018-03-30 08:01:02
639	Skukuza_Lower_Sabi	Station25	CAM69583	Camera2	Impala	2018-03-30 08:01:07
640	Skukuza_Lower_Sabi	Station5	CAM69537	Camera1	Impala	2018-03-30 08:01:12
641	Skukuza_Lower_Sabi	Station25	CAM69583	Camera2	Impala	2018-03-30 08:01:17
642	Skukuza_Lower_Sabi	Station5	CAM67636	Camera2	Impala	2018-03-30 08:02:06
643	Skukuza_Lower_Sabi	Station17	CAM69552	Camera1	Vehicle	2018-03-30 08:04:15
644	Skukuza_Lower_Sabi	Station40	CAM69586	Camera2	Leopard_African	2018-03-30 08:04:47
645	Skukuza_Lower_Sabi	Station40	CAM69673	Camera1	Leopard_African	2018-03-30 08:04:49
646	Skukuza_Lower_Sabi	Station25	CAM69583	Camera2	Impala	2018-03-30 08:04:49
647	Skukuza_Lower_Sabi	Station25	CAM69583	Camera2	Impala	2018-03-30 08:05:08
648	Skukuza_Lower_Sabi	Station30	CAM69541	Camera2	Impala	2018-03-30 08:05:22
649	Skukuza_Lower_Sabi	Station30	CAM69541	Camera2	Impala	2018-03-30 08:05:53
650	Skukuza_Lower_Sabi	Station30	CAM69541	Camera2	Impala	2018-03-30 08:07:34
651	Skukuza_Lower_Sabi	Station30	CAM69541	Camera2	Impala	2018-03-30 08:09:08
652	Skukuza_Lower_Sabi	Station30	CAM69541	Camera2	Impala	2018-03-30 08:09:27
653	Skukuza_Lower_Sabi	Station30	CAM69541	Camera2	Impala	2018-03-30 08:10:46
654	Skukuza_Lower_Sabi	Station30	CAM69541	Camera2	Impala	2018-03-30 08:11:35
655	Skukuza_Lower_Sabi	Station30	CAM69541	Camera2	Impala	2018-03-30 08:11:46
656	Skukuza_Lower_Sabi	Station30	CAM69541	Camera2	Impala	2018-03-30 08:12:23
657	Skukuza_Lower_Sabi	Station11	CAM69439	Camera2	Impala	2018-03-30 08:12:39
658	Skukuza_Lower_Sabi	Station30	CAM69541	Camera2	Impala	2018-03-30 08:12:59
659	Skukuza_Lower_Sabi	Station30	CAM69541	Camera2	Impala	2018-03-30 08:13:04
660	Skukuza_Lower_Sabi	Station30	CAM69541	Camera2	Impala	2018-03-30 08:13:27
661	Skukuza_Lower_Sabi	Station30	CAM69541	Camera2	Impala	2018-03-30 08:13:46
662	Skukuza_Lower_Sabi	Station30	CAM69541	Camera2	Impala	2018-03-30 08:13:53
663	Skukuza_Lower_Sabi	Station20	CAM69495	Camera1	Impala	2018-03-30 08:14:35
664	Skukuza_Lower_Sabi	Station20	CAM66397	Camera2	Impala	2018-03-30 08:14:35
665	Skukuza_Lower_Sabi	Station30	CAM69541	Camera2	Impala	2018-03-30 08:14:42
666	Skukuza_Lower_Sabi	Station30	CAM69541	Camera2	Impala	2018-03-30 08:16:43
667	Skukuza_Lower_Sabi	Station30	CAM69541	Camera2	Impala	2018-03-30 08:17:01
668	Skukuza_Lower_Sabi	Station11	CAM69439	Camera2	Impala	2018-03-30 08:18:32
669	Skukuza_Lower_Sabi	Station11	CAM69439	Camera2	Impala	2018-03-30 08:22:12
670	Skukuza_Lower_Sabi	Station30	CAM69541	Camera2	Impala	2018-03-30 08:22:34
671	Skukuza_Lower_Sabi	Station11	CAM69439	Camera2	Impala	2018-03-30 08:23:20
672	Skukuza_Lower_Sabi	Station30	CAM69541	Camera2	Impala	2018-03-30 08:23:24
673	Skukuza_Lower_Sabi	Station10	CAM69788	Camera1	Impala	2018-03-30 08:24:38
674	Skukuza_Lower_Sabi	Station11	CAM69658	Camera1	Impala	2018-03-30 08:25:04
675	Skukuza_Lower_Sabi	Station11	CAM69439	Camera2	Impala	2018-03-30 08:28:05
676	Skukuza_Lower_Sabi	Station11	CAM69439	Camera2	Impala	2018-03-30 08:28:53
677	Skukuza_Lower_Sabi	Station11	CAM69439	Camera2	Impala	2018-03-30 08:31:40
678	Skukuza_Lower_Sabi	Station11	CAM69439	Camera2	Impala	2018-03-30 08:31:54
679	Skukuza_Lower_Sabi	Station11	CAM69439	Camera2	Impala	2018-03-30 08:32:45
680	Skukuza_Lower_Sabi	Station11	CAM69439	Camera2	Impala	2018-03-30 08:34:10
681	Skukuza_Lower_Sabi	Station10	CAM69788	Camera1	Impala	2018-03-30 08:35:02
682	Skukuza_Lower_Sabi	Station11	CAM69439	Camera2	Impala	2018-03-30 08:35:42
683	Skukuza_Lower_Sabi	Station11	CAM69439	Camera2	Impala	2018-03-30 08:35:55
684	Skukuza_Lower_Sabi	Station11	CAM69439	Camera2	Impala	2018-03-30 08:36:01
685	Skukuza_Lower_Sabi	Station11	CAM69439	Camera2	Impala	2018-03-30 08:36:06
686	Skukuza_Lower_Sabi	Station11	CAM69439	Camera2	Impala	2018-03-30 08:36:16
687	Skukuza_Lower_Sabi	Station11	CAM69439	Camera2	Impala	2018-03-30 08:36:43
688	Skukuza_Lower_Sabi	Station11	CAM69439	Camera2	Impala	2018-03-30 08:37:10
689	Skukuza_Lower_Sabi	Station11	CAM69439	Camera2	Impala	2018-03-30 08:37:30
690	Skukuza_Lower_Sabi	Station17	CAM66390	Camera2	Vehicle	2018-03-30 08:43:56
691	Skukuza_Lower_Sabi	Station17	CAM69552	Camera1	Vehicle	2018-03-30 08:43:57
692	Skukuza_Lower_Sabi	Station11	CAM69439	Camera2	Impala	2018-03-30 08:49:07
693	Skukuza_Lower_Sabi	Station17	CAM66390	Camera2	Vehicle	2018-03-30 08:49:43
694	Skukuza_Lower_Sabi	Station17	CAM69552	Camera1	Vehicle	2018-03-30 08:49:44
695	Skukuza_Lower_Sabi	Station11	CAM69439	Camera2	Impala	2018-03-30 08:49:57
696	Skukuza_Lower_Sabi	Station45	CAM69639	Camera2	Human	2018-03-30 08:51:33
697	Skukuza_Lower_Sabi	Station45	CAM69639	Camera2	Human	2018-03-30 08:51:43
698	Skukuza_Lower_Sabi	Station45	CAM69639	Camera2	Human	2018-03-30 08:51:56
699	Skukuza_Lower_Sabi	Station45	CAM69639	Camera2	Human	2018-03-30 08:52:09
700	Skukuza_Lower_Sabi	Station45	CAM69631	Camera1	Human	2018-03-30 08:52:30
701	Skukuza_Lower_Sabi	Station45	CAM69631	Camera1	Human	2018-03-30 08:52:43
702	Skukuza_Lower_Sabi	Station45	CAM69631	Camera1	Human	2018-03-30 08:53:05
703	Skukuza_Lower_Sabi	Station11	CAM69439	Camera2	Impala	2018-03-30 09:01:15
704	Skukuza_Lower_Sabi	Station11	CAM69439	Camera2	Impala	2018-03-30 09:11:17
705	Skukuza_Lower_Sabi	Station17	CAM66390	Camera2	Vehicle	2018-03-30 09:14:19
706	Skukuza_Lower_Sabi	Station17	CAM69552	Camera1	Vehicle	2018-03-30 09:14:21
707	Skukuza_Lower_Sabi	Station17	CAM66390	Camera2	Vehicle	2018-03-30 09:15:12
708	Skukuza_Lower_Sabi	Station17	CAM69552	Camera1	Vehicle	2018-03-30 09:15:13
709	Skukuza_Lower_Sabi	Station17	CAM66390	Camera2	Vehicle	2018-03-30 09:29:46
710	Skukuza_Lower_Sabi	Station17	CAM69552	Camera1	Vehicle	2018-03-30 09:29:47
711	Skukuza_Lower_Sabi	Station17	CAM69552	Camera1	Vehicle	2018-03-30 09:35:47
712	Skukuza_Lower_Sabi	Station17	CAM66390	Camera2	Vehicle	2018-03-30 09:35:47
713	Skukuza_Lower_Sabi	Station17	CAM69552	Camera1	Vehicle	2018-03-30 09:38:36
714	Skukuza_Lower_Sabi	Station17	CAM66390	Camera2	Vehicle	2018-03-30 09:38:36
715	Skukuza_Lower_Sabi	Station17	CAM69552	Camera1	Vehicle	2018-03-30 09:42:18
716	Skukuza_Lower_Sabi	Station17	CAM66390	Camera2	Vehicle	2018-03-30 09:42:18
717	Skukuza_Lower_Sabi	Station3	CAM69681	Camera2	Steenbok	2018-03-30 09:43:19
718	Skukuza_Lower_Sabi	Station44	CAM66487	Camera1	Human	2018-03-30 09:45:18
719	Skukuza_Lower_Sabi	Station44	CAM66487	Camera1	Human	2018-03-30 09:45:31
720	Skukuza_Lower_Sabi	Station44	CAM66487	Camera1	Human	2018-03-30 09:45:38
721	Skukuza_Lower_Sabi	Station17	CAM69552	Camera1	Vehicle	2018-03-30 09:47:46
722	Skukuza_Lower_Sabi	Station17	CAM66390	Camera2	Vehicle	2018-03-30 09:47:46
723	Skukuza_Lower_Sabi	Station44	CAM69617	Camera2	Human	2018-03-30 09:48:11
724	Skukuza_Lower_Sabi	Station44	CAM69617	Camera2	Human	2018-03-30 09:48:37
725	Skukuza_Lower_Sabi	Station44	CAM69617	Camera2	Human	2018-03-30 09:48:54
726	Skukuza_Lower_Sabi	Station17	CAM66390	Camera2	Vehicle	2018-03-30 09:50:52
727	Skukuza_Lower_Sabi	Station17	CAM69552	Camera1	Vehicle	2018-03-30 09:50:53
728	Skukuza_Lower_Sabi	Station14	CAM69694	Camera2	Impala	2018-03-30 09:52:25
729	Skukuza_Lower_Sabi	Station17	CAM66390	Camera2	Vehicle	2018-03-30 09:52:52
730	Skukuza_Lower_Sabi	Station17	CAM69552	Camera1	Vehicle	2018-03-30 09:52:53
731	Skukuza_Lower_Sabi	Station14	CAM69636	Camera1	Impala	2018-03-30 09:52:53
732	Skukuza_Lower_Sabi	Station14	CAM69694	Camera2	Impala	2018-03-30 09:52:53
733	Skukuza_Lower_Sabi	Station14	CAM69636	Camera1	Impala	2018-03-30 09:53:05
734	Skukuza_Lower_Sabi	Station14	CAM69694	Camera2	Impala	2018-03-30 09:53:15
735	Skukuza_Lower_Sabi	Station14	CAM69636	Camera1	Impala	2018-03-30 09:53:23
736	Skukuza_Lower_Sabi	Station14	CAM69694	Camera2	Impala	2018-03-30 09:53:28
737	Skukuza_Lower_Sabi	Station14	CAM69636	Camera1	Impala	2018-03-30 09:53:39
738	Skukuza_Lower_Sabi	Station14	CAM69694	Camera2	Impala	2018-03-30 09:53:52
739	Skukuza_Lower_Sabi	Station14	CAM69636	Camera1	Impala	2018-03-30 09:54:26
740	Skukuza_Lower_Sabi	Station14	CAM69636	Camera1	Impala	2018-03-30 09:54:37
741	Skukuza_Lower_Sabi	Station14	CAM69694	Camera2	Impala	2018-03-30 09:54:41
742	Skukuza_Lower_Sabi	Station14	CAM69636	Camera1	Impala	2018-03-30 09:55:07
743	Skukuza_Lower_Sabi	Station14	CAM69694	Camera2	Impala	2018-03-30 09:55:50
744	Skukuza_Lower_Sabi	Station14	CAM69694	Camera2	Impala	2018-03-30 09:56:09
745	Skukuza_Lower_Sabi	Station14	CAM69636	Camera1	Impala	2018-03-30 09:56:29
746	Skukuza_Lower_Sabi	Station14	CAM69636	Camera1	Impala	2018-03-30 09:56:38
747	Skukuza_Lower_Sabi	Station14	CAM69694	Camera2	Impala	2018-03-30 09:56:40
748	Skukuza_Lower_Sabi	Station14	CAM69636	Camera1	Impala	2018-03-30 09:59:02
749	Skukuza_Lower_Sabi	Station14	CAM69636	Camera1	Impala	2018-03-30 10:01:04
750	Skukuza_Lower_Sabi	Station14	CAM69636	Camera1	Impala	2018-03-30 10:01:29
751	Skukuza_Lower_Sabi	Station14	CAM69694	Camera2	Impala	2018-03-30 10:04:06
752	Skukuza_Lower_Sabi	Station14	CAM69636	Camera1	Impala	2018-03-30 10:04:17
753	Skukuza_Lower_Sabi	Station18	CAM69548	Camera1	Impala	2018-03-30 10:05:27
754	Skukuza_Lower_Sabi	Station14	CAM69694	Camera2	Impala	2018-03-30 10:06:07
755	Skukuza_Lower_Sabi	Station14	CAM69636	Camera1	Impala	2018-03-30 10:06:13
756	Skukuza_Lower_Sabi	Station17	CAM69552	Camera1	Vehicle	2018-03-30 10:17:41
757	Skukuza_Lower_Sabi	Station17	CAM66390	Camera2	Vehicle	2018-03-30 10:17:41
758	Skukuza_Lower_Sabi	Station17	CAM69552	Camera1	Vehicle	2018-03-30 10:28:19
759	Skukuza_Lower_Sabi	Station17	CAM66390	Camera2	Vehicle	2018-03-30 10:28:19
760	Skukuza_Lower_Sabi	Station11	CAM69439	Camera2	Impala	2018-03-30 10:31:50
761	Skukuza_Lower_Sabi	Station17	CAM66390	Camera2	Vehicle	2018-03-30 10:35:33
762	Skukuza_Lower_Sabi	Station17	CAM69552	Camera1	Vehicle	2018-03-30 10:35:34
763	Skukuza_Lower_Sabi	Station43	CAM66458	Camera2	Human	2018-03-30 10:37:51
764	Skukuza_Lower_Sabi	Station43	CAM66458	Camera2	Human	2018-03-30 10:38:08
765	Skukuza_Lower_Sabi	Station43	CAM66458	Camera2	Human	2018-03-30 10:38:24
766	Skukuza_Lower_Sabi	Station43	CAM66458	Camera2	Human	2018-03-30 10:38:41
767	Skukuza_Lower_Sabi	Station43	CAM66492	Camera1	Human	2018-03-30 10:41:15
768	Skukuza_Lower_Sabi	Station43	CAM66492	Camera1	Human	2018-03-30 10:41:51
769	Skukuza_Lower_Sabi	Station43	CAM66458	Camera2	Human	2018-03-30 10:42:05
770	Skukuza_Lower_Sabi	Station43	CAM66492	Camera1	Human	2018-03-30 10:42:14
771	Skukuza_Lower_Sabi	Station14	CAM69694	Camera2	Impala	2018-03-30 10:44:09
772	Skukuza_Lower_Sabi	Station43	CAM66492	Camera1	Human	2018-03-30 10:44:15
773	Skukuza_Lower_Sabi	Station43	CAM66458	Camera2	Human	2018-03-30 10:45:18
774	Skukuza_Lower_Sabi	Station43	CAM66492	Camera1	Human	2018-03-30 10:46:07
775	Skukuza_Lower_Sabi	Station17	CAM66390	Camera2	Vehicle	2018-03-30 10:46:13
776	Skukuza_Lower_Sabi	Station17	CAM69552	Camera1	Vehicle	2018-03-30 10:46:14
777	Skukuza_Lower_Sabi	Station43	CAM66458	Camera2	Human	2018-03-30 10:47:10
778	Skukuza_Lower_Sabi	Station17	CAM69552	Camera1	Vehicle	2018-03-30 10:53:24
779	Skukuza_Lower_Sabi	Station17	CAM66390	Camera2	Vehicle	2018-03-30 10:53:24
780	Skukuza_Lower_Sabi	Station17	CAM66390	Camera2	Vehicle	2018-03-30 10:54:45
781	Skukuza_Lower_Sabi	Station17	CAM69552	Camera1	Vehicle	2018-03-30 10:54:46
782	Skukuza_Lower_Sabi	Station17	CAM66390	Camera2	Vehicle	2018-03-30 11:11:57
783	Skukuza_Lower_Sabi	Station17	CAM69552	Camera1	Vehicle	2018-03-30 11:11:58
784	Skukuza_Lower_Sabi	Station17	CAM66390	Camera2	Vehicle	2018-03-30 11:21:05
785	Skukuza_Lower_Sabi	Station17	CAM69552	Camera1	Vehicle	2018-03-30 11:21:07
786	Skukuza_Lower_Sabi	Station17	CAM66390	Camera2	Vehicle	2018-03-30 11:22:39
787	Skukuza_Lower_Sabi	Station17	CAM66390	Camera2	Vehicle	2018-03-30 11:36:11
788	Skukuza_Lower_Sabi	Station17	CAM69552	Camera1	Vehicle	2018-03-30 11:36:13
789	Skukuza_Lower_Sabi	Station42	CAM66505	Camera2	Human	2018-03-30 11:37:09
790	Skukuza_Lower_Sabi	Station17	CAM66390	Camera2	Vehicle	2018-03-30 11:37:21
791	Skukuza_Lower_Sabi	Station42	CAM66505	Camera2	Human	2018-03-30 11:37:21
792	Skukuza_Lower_Sabi	Station17	CAM69552	Camera1	Vehicle	2018-03-30 11:37:22
793	Skukuza_Lower_Sabi	Station42	CAM66505	Camera2	Human	2018-03-30 11:37:40
794	Skukuza_Lower_Sabi	Station42	CAM66505	Camera2	Human	2018-03-30 11:37:53
795	Skukuza_Lower_Sabi	Station17	CAM66390	Camera2	Vehicle	2018-03-30 11:38:27
796	Skukuza_Lower_Sabi	Station17	CAM69552	Camera1	Vehicle	2018-03-30 11:38:28
797	Skukuza_Lower_Sabi	Station17	CAM66390	Camera2	Vehicle	2018-03-30 11:38:38
798	Skukuza_Lower_Sabi	Station17	CAM69552	Camera1	Vehicle	2018-03-30 11:38:39
799	Skukuza_Lower_Sabi	Station42	CAM65202	Camera1	Human	2018-03-30 11:43:09
800	Skukuza_Lower_Sabi	Station42	CAM65202	Camera1	Human	2018-03-30 11:43:26
801	Skukuza_Lower_Sabi	Station42	CAM65202	Camera1	Human	2018-03-30 11:43:40
802	Skukuza_Lower_Sabi	Station17	CAM69552	Camera1	Vehicle	2018-03-30 11:44:46
803	Skukuza_Lower_Sabi	Station17	CAM69552	Camera1	Vehicle	2018-03-30 11:47:18
804	Skukuza_Lower_Sabi	Station17	CAM69552	Camera1	Vehicle	2018-03-30 11:48:23
805	Skukuza_Lower_Sabi	Station17	CAM69552	Camera1	Vehicle	2018-03-30 11:50:48
806	Skukuza_Lower_Sabi	Station17	CAM69552	Camera1	Vehicle	2018-03-30 11:53:13
807	Skukuza_Lower_Sabi	Station17	CAM69552	Camera1	Vehicle	2018-03-30 11:58:25
808	Skukuza_Lower_Sabi	Station17	CAM66390	Camera2	Vehicle	2018-03-30 11:58:25
809	Skukuza_Lower_Sabi	Station17	CAM66390	Camera2	Vehicle	2018-03-30 11:58:31
810	Skukuza_Lower_Sabi	Station17	CAM69552	Camera1	Vehicle	2018-03-30 11:58:32
811	Skukuza_Lower_Sabi	Station17	CAM69552	Camera1	Vehicle	2018-03-30 12:01:00
812	Skukuza_Lower_Sabi	Station17	CAM66390	Camera2	Vehicle	2018-03-30 12:01:00
813	Skukuza_Lower_Sabi	Station17	CAM66390	Camera2	Vehicle	2018-03-30 12:01:31
814	Skukuza_Lower_Sabi	Station17	CAM69552	Camera1	Vehicle	2018-03-30 12:01:32
815	Skukuza_Lower_Sabi	Station17	CAM69552	Camera1	Vehicle	2018-03-30 12:17:30
816	Skukuza_Lower_Sabi	Station17	CAM66390	Camera2	Vehicle	2018-03-30 12:17:30
817	Skukuza_Lower_Sabi	Station17	CAM69552	Camera1	Vehicle	2018-03-30 12:21:42
818	Skukuza_Lower_Sabi	Station17	CAM66390	Camera2	Vehicle	2018-03-30 12:21:42
819	Skukuza_Lower_Sabi	Station17	CAM69552	Camera1	Vehicle	2018-03-30 12:22:36
820	Skukuza_Lower_Sabi	Station17	CAM66390	Camera2	Vehicle	2018-03-30 12:22:36
821	Skukuza_Lower_Sabi	Station17	CAM69552	Camera1	Vehicle	2018-03-30 12:24:10
822	Skukuza_Lower_Sabi	Station17	CAM66390	Camera2	Vehicle	2018-03-30 12:24:10
823	Skukuza_Lower_Sabi	Station17	CAM66390	Camera2	Vehicle	2018-03-30 12:30:29
824	Skukuza_Lower_Sabi	Station17	CAM69552	Camera1	Vehicle	2018-03-30 12:30:30
825	Skukuza_Lower_Sabi	Station41	CAM69653	Camera1	Human	2018-03-30 12:34:01
826	Skukuza_Lower_Sabi	Station41	CAM69653	Camera1	Human	2018-03-30 12:34:45
827	Skukuza_Lower_Sabi	Station41	CAM69653	Camera1	Human	2018-03-30 12:35:33
828	Skukuza_Lower_Sabi	Station41	CAM69653	Camera1	Human	2018-03-30 12:35:50
829	Skukuza_Lower_Sabi	Station41	CAM69622	Camera2	Human	2018-03-30 12:36:45
830	Skukuza_Lower_Sabi	Station41	CAM69622	Camera2	Human	2018-03-30 12:36:59
831	Skukuza_Lower_Sabi	Station41	CAM69622	Camera2	Human	2018-03-30 12:37:13
832	Skukuza_Lower_Sabi	Station41	CAM69622	Camera2	Human	2018-03-30 12:37:27
833	Skukuza_Lower_Sabi	Station41	CAM69653	Camera1	Human	2018-03-30 12:37:36
834	Skukuza_Lower_Sabi	Station14	CAM69694	Camera2	Impala	2018-03-30 12:43:54
835	Skukuza_Lower_Sabi	Station14	CAM69694	Camera2	Impala	2018-03-30 12:44:29
836	Skukuza_Lower_Sabi	Station17	CAM66390	Camera2	Vehicle	2018-03-30 12:46:03
837	Skukuza_Lower_Sabi	Station17	CAM69552	Camera1	Vehicle	2018-03-30 12:46:04
838	Skukuza_Lower_Sabi	Station17	CAM69552	Camera1	Vehicle	2018-03-30 12:47:45
839	Skukuza_Lower_Sabi	Station17	CAM66390	Camera2	Vehicle	2018-03-30 12:47:45
840	Skukuza_Lower_Sabi	Station17	CAM69552	Camera1	Vehicle	2018-03-30 12:52:59
841	Skukuza_Lower_Sabi	Station17	CAM66390	Camera2	Vehicle	2018-03-30 12:52:59
842	Skukuza_Lower_Sabi	Station17	CAM69552	Camera1	Vehicle	2018-03-30 12:55:07
843	Skukuza_Lower_Sabi	Station17	CAM66390	Camera2	Vehicle	2018-03-30 12:55:07
844	Skukuza_Lower_Sabi	Station17	CAM69552	Camera1	Vehicle	2018-03-30 12:55:19
845	Skukuza_Lower_Sabi	Station17	CAM66390	Camera2	Vehicle	2018-03-30 12:55:19
846	Skukuza_Lower_Sabi	Station17	CAM69552	Camera1	Vehicle	2018-03-30 12:56:48
847	Skukuza_Lower_Sabi	Station17	CAM66390	Camera2	Vehicle	2018-03-30 12:56:48
848	Skukuza_Lower_Sabi	Station17	CAM66390	Camera2	Vehicle	2018-03-30 13:02:37
849	Skukuza_Lower_Sabi	Station17	CAM69552	Camera1	Vehicle	2018-03-30 13:02:38
850	Skukuza_Lower_Sabi	Station17	CAM66390	Camera2	Vehicle	2018-03-30 13:09:34
851	Skukuza_Lower_Sabi	Station17	CAM69552	Camera1	Vehicle	2018-03-30 13:09:35
852	Skukuza_Lower_Sabi	Station17	CAM66390	Camera2	Vehicle	2018-03-30 13:11:28
853	Skukuza_Lower_Sabi	Station17	CAM69552	Camera1	Vehicle	2018-03-30 13:11:29
854	Skukuza_Lower_Sabi	Station17	CAM69552	Camera1	Vehicle	2018-03-30 13:20:38
855	Skukuza_Lower_Sabi	Station17	CAM66390	Camera2	Vehicle	2018-03-30 13:20:38
856	Skukuza_Lower_Sabi	Station17	CAM69552	Camera1	Vehicle	2018-03-30 13:20:57
857	Skukuza_Lower_Sabi	Station17	CAM66390	Camera2	Vehicle	2018-03-30 13:20:57
858	Skukuza_Lower_Sabi	Station17	CAM69552	Camera1	Vehicle	2018-03-30 13:22:59
859	Skukuza_Lower_Sabi	Station17	CAM66390	Camera2	Vehicle	2018-03-30 13:22:59
860	Skukuza_Lower_Sabi	Station17	CAM66390	Camera2	Vehicle	2018-03-30 13:23:06
861	Skukuza_Lower_Sabi	Station17	CAM69552	Camera1	Vehicle	2018-03-30 13:23:07
862	Skukuza_Lower_Sabi	Station17	CAM69552	Camera1	Vehicle	2018-03-30 13:23:12
863	Skukuza_Lower_Sabi	Station17	CAM66390	Camera2	Vehicle	2018-03-30 13:23:12
864	Skukuza_Lower_Sabi	Station17	CAM66390	Camera2	Vehicle	2018-03-30 13:26:38
865	Skukuza_Lower_Sabi	Station17	CAM69552	Camera1	Vehicle	2018-03-30 13:26:40
866	Skukuza_Lower_Sabi	Station17	CAM66390	Camera2	Vehicle	2018-03-30 13:30:46
867	Skukuza_Lower_Sabi	Station17	CAM69552	Camera1	Vehicle	2018-03-30 13:30:48
868	Skukuza_Lower_Sabi	Station17	CAM66390	Camera2	Vehicle	2018-03-30 13:34:35
869	Skukuza_Lower_Sabi	Station17	CAM69552	Camera1	Vehicle	2018-03-30 13:34:37
870	Skukuza_Lower_Sabi	Station17	CAM66390	Camera2	Vehicle	2018-03-30 13:45:44
871	Skukuza_Lower_Sabi	Station17	CAM69552	Camera1	Vehicle	2018-03-30 13:45:47
872	Skukuza_Lower_Sabi	Station17	CAM66390	Camera2	Vehicle	2018-03-30 13:46:01
873	Skukuza_Lower_Sabi	Station17	CAM69552	Camera1	Vehicle	2018-03-30 13:46:03
874	Skukuza_Lower_Sabi	Station17	CAM66390	Camera2	Vehicle	2018-03-30 13:46:59
875	Skukuza_Lower_Sabi	Station17	CAM69552	Camera1	Vehicle	2018-03-30 13:47:02
876	Skukuza_Lower_Sabi	Station17	CAM66390	Camera2	Vehicle	2018-03-30 13:53:58
877	Skukuza_Lower_Sabi	Station17	CAM69552	Camera1	Vehicle	2018-03-30 13:54:00
878	Skukuza_Lower_Sabi	Station17	CAM66390	Camera2	Vehicle	2018-03-30 13:56:28
879	Skukuza_Lower_Sabi	Station17	CAM69552	Camera1	Vehicle	2018-03-30 13:56:30
880	Skukuza_Lower_Sabi	Station27	CAM69637	Camera2	Bushbuck	2018-03-30 14:08:54
881	Skukuza_Lower_Sabi	Station17	CAM66390	Camera2	Vehicle	2018-03-30 14:12:06
882	Skukuza_Lower_Sabi	Station17	CAM69552	Camera1	Vehicle	2018-03-30 14:12:08
883	Skukuza_Lower_Sabi	Station17	CAM66390	Camera2	Vehicle	2018-03-30 14:13:05
884	Skukuza_Lower_Sabi	Station17	CAM69552	Camera1	Vehicle	2018-03-30 14:13:08
885	Skukuza_Lower_Sabi	Station17	CAM66390	Camera2	Vehicle	2018-03-30 14:16:50
886	Skukuza_Lower_Sabi	Station17	CAM69552	Camera1	Vehicle	2018-03-30 14:16:53
887	Skukuza_Lower_Sabi	Station17	CAM66390	Camera2	Vehicle	2018-03-30 14:20:10
888	Skukuza_Lower_Sabi	Station17	CAM69552	Camera1	Vehicle	2018-03-30 14:20:11
889	Skukuza_Lower_Sabi	Station17	CAM66390	Camera2	Vehicle	2018-03-30 14:20:26
890	Skukuza_Lower_Sabi	Station17	CAM69552	Camera1	Vehicle	2018-03-30 14:20:27
891	Skukuza_Lower_Sabi	Station17	CAM69552	Camera1	Vehicle	2018-03-30 14:28:47
892	Skukuza_Lower_Sabi	Station17	CAM66390	Camera2	Vehicle	2018-03-30 14:28:47
893	Skukuza_Lower_Sabi	Station17	CAM66390	Camera2	Vehicle	2018-03-30 14:31:08
894	Skukuza_Lower_Sabi	Station17	CAM69552	Camera1	Vehicle	2018-03-30 14:31:09
895	Skukuza_Lower_Sabi	Station17	CAM69552	Camera1	Vehicle	2018-03-30 14:38:39
896	Skukuza_Lower_Sabi	Station17	CAM66390	Camera2	Vehicle	2018-03-30 14:38:39
897	Skukuza_Lower_Sabi	Station17	CAM69552	Camera1	Vehicle	2018-03-30 14:38:44
898	Skukuza_Lower_Sabi	Station17	CAM69552	Camera1	Vehicle	2018-03-30 14:39:18
899	Skukuza_Lower_Sabi	Station17	CAM66390	Camera2	Vehicle	2018-03-30 14:39:18
900	Skukuza_Lower_Sabi	Station17	CAM69552	Camera1	Vehicle	2018-03-30 14:40:00
901	Skukuza_Lower_Sabi	Station17	CAM66390	Camera2	Vehicle	2018-03-30 14:40:00
902	Skukuza_Lower_Sabi	Station17	CAM69552	Camera1	Vehicle	2018-03-30 14:42:58
903	Skukuza_Lower_Sabi	Station17	CAM66390	Camera2	Vehicle	2018-03-30 14:42:58
904	Skukuza_Lower_Sabi	Station17	CAM69552	Camera1	Vehicle	2018-03-30 14:44:26
905	Skukuza_Lower_Sabi	Station17	CAM66390	Camera2	Vehicle	2018-03-30 14:44:26
906	Skukuza_Lower_Sabi	Station17	CAM69552	Camera1	Vehicle	2018-03-30 14:44:35
907	Skukuza_Lower_Sabi	Station17	CAM66390	Camera2	Vehicle	2018-03-30 14:44:35
908	Skukuza_Lower_Sabi	Station17	CAM66390	Camera2	Vehicle	2018-03-30 14:44:45
909	Skukuza_Lower_Sabi	Station17	CAM69552	Camera1	Vehicle	2018-03-30 14:44:46
910	Skukuza_Lower_Sabi	Station17	CAM66390	Camera2	Vehicle	2018-03-30 14:45:37
911	Skukuza_Lower_Sabi	Station17	CAM69552	Camera1	Vehicle	2018-03-30 14:45:38
912	Skukuza_Lower_Sabi	Station17	CAM66390	Camera2	Vehicle	2018-03-30 14:48:04
913	Skukuza_Lower_Sabi	Station17	CAM69552	Camera1	Vehicle	2018-03-30 14:48:05
914	Skukuza_Lower_Sabi	Station17	CAM69552	Camera1	Vehicle	2018-03-30 14:54:27
915	Skukuza_Lower_Sabi	Station17	CAM66390	Camera2	Vehicle	2018-03-30 14:54:27
916	Skukuza_Lower_Sabi	Station17	CAM66390	Camera2	Vehicle	2018-03-30 15:02:10
917	Skukuza_Lower_Sabi	Station17	CAM69552	Camera1	Vehicle	2018-03-30 15:02:11
918	Skukuza_Lower_Sabi	Station24	CAM66494	Camera1	Human	2018-03-30 15:10:38
919	Skukuza_Lower_Sabi	Station24	CAM66494	Camera1	Human	2018-03-30 15:10:52
920	Skukuza_Lower_Sabi	Station24	CAM66494	Camera1	Human	2018-03-30 15:11:06
921	Skukuza_Lower_Sabi	Station24	CAM66494	Camera1	Human	2018-03-30 15:12:19
922	Skukuza_Lower_Sabi	Station24	CAM66494	Camera1	Human	2018-03-30 15:12:29
923	Skukuza_Lower_Sabi	Station24	CAM66457	Camera2	Human	2018-03-30 15:12:32
924	Skukuza_Lower_Sabi	Station24	CAM66457	Camera2	Human	2018-03-30 15:12:43
925	Skukuza_Lower_Sabi	Station17	CAM66390	Camera2	Vehicle	2018-03-30 15:12:44
926	Skukuza_Lower_Sabi	Station17	CAM69552	Camera1	Vehicle	2018-03-30 15:12:45
927	Skukuza_Lower_Sabi	Station24	CAM66457	Camera2	Human	2018-03-30 15:15:14
928	Skukuza_Lower_Sabi	Station17	CAM66390	Camera2	Vehicle	2018-03-30 15:24:54
929	Skukuza_Lower_Sabi	Station17	CAM69552	Camera1	Vehicle	2018-03-30 15:24:56
930	Skukuza_Lower_Sabi	Station17	CAM66390	Camera2	Vehicle	2018-03-30 16:00:45
931	Skukuza_Lower_Sabi	Station17	CAM69552	Camera1	Vehicle	2018-03-30 16:00:47
932	Skukuza_Lower_Sabi	Station17	CAM66390	Camera2	Vehicle	2018-03-30 16:02:24
933	Skukuza_Lower_Sabi	Station17	CAM69552	Camera1	Vehicle	2018-03-30 16:02:26
934	Skukuza_Lower_Sabi	Station17	CAM66390	Camera2	Vehicle	2018-03-30 16:02:31
935	Skukuza_Lower_Sabi	Station17	CAM69552	Camera1	Vehicle	2018-03-30 16:02:33
936	Skukuza_Lower_Sabi	Station17	CAM66390	Camera2	Vehicle	2018-03-30 16:03:09
937	Skukuza_Lower_Sabi	Station17	CAM69552	Camera1	Vehicle	2018-03-30 16:03:11
938	Skukuza_Lower_Sabi	Station17	CAM66390	Camera2	Vehicle	2018-03-30 16:08:33
939	Skukuza_Lower_Sabi	Station17	CAM69552	Camera1	Vehicle	2018-03-30 16:08:35
940	Skukuza_Lower_Sabi	Station17	CAM66390	Camera2	Vehicle	2018-03-30 16:29:27
941	Skukuza_Lower_Sabi	Station17	CAM69552	Camera1	Vehicle	2018-03-30 16:29:29
942	Skukuza_Lower_Sabi	Station24	CAM66457	Camera2	Hyaena_Spotted	2018-03-30 18:25:42
943	Skukuza_Lower_Sabi	Station34	CAM66432	Camera2	Hyaena_Spotted	2018-03-30 18:58:54
944	Skukuza_Lower_Sabi	Station34	CAM66453	Camera1	Hyaena_Spotted	2018-03-30 18:58:55
945	Skukuza_Lower_Sabi	Station25	CAM69583	Camera2	Impala	2018-03-30 19:06:59
946	Skukuza_Lower_Sabi	Station25	CAM66411	Camera1	Impala	2018-03-30 19:07:19
947	Skukuza_Lower_Sabi	Station25	CAM69583	Camera2	Impala	2018-03-30 19:07:20
948	Skukuza_Lower_Sabi	Station17	CAM69552	Camera1	Vehicle	2018-03-30 19:29:02
949	Skukuza_Lower_Sabi	Station17	CAM66390	Camera2	Vehicle	2018-03-30 19:29:02
950	Skukuza_Lower_Sabi	Station45	CAM69631	Camera1	Leopard_African	2018-03-30 19:56:44
951	Skukuza_Lower_Sabi	Station45	CAM69639	Camera2	Leopard_African	2018-03-30 19:57:51
952	Skukuza_Lower_Sabi	Station36	CAM66418	Camera2	Hyaena_Spotted	2018-03-30 20:03:42
953	Skukuza_Lower_Sabi	Station17	CAM66390	Camera2	Leopard_African	2018-03-30 20:21:43
954	Skukuza_Lower_Sabi	Station25	CAM66411	Camera1	Impala	2018-03-30 20:35:45
955	Skukuza_Lower_Sabi	Station39	CAM69728	Camera2	Hyaena_Spotted	2018-03-30 20:43:46
956	Skukuza_Lower_Sabi	Station39	CAM66404	Camera1	Hyaena_Spotted	2018-03-30 20:43:54
957	Skukuza_Lower_Sabi	Station39	CAM66404	Camera1	Hyaena_Spotted	2018-03-30 20:44:25
958	Skukuza_Lower_Sabi	Station39	CAM66404	Camera1	Hyaena_Spotted	2018-03-30 20:44:58
959	Skukuza_Lower_Sabi	Station39	CAM66404	Camera1	Hyaena_Spotted	2018-03-30 20:45:20
960	Skukuza_Lower_Sabi	Station17	CAM66390	Camera2	Vehicle	2018-03-30 21:03:27
961	Skukuza_Lower_Sabi	Station17	CAM69552	Camera1	Vehicle	2018-03-30 21:03:29
962	Skukuza_Lower_Sabi	Station25	CAM66411	Camera1	Hyaena_Spotted	2018-03-30 21:14:28
963	Skukuza_Lower_Sabi	Station25	CAM69583	Camera2	Hyaena_Spotted	2018-03-30 21:14:49
964	Skukuza_Lower_Sabi	Station25	CAM69583	Camera2	Impala	2018-03-30 21:34:19
965	Skukuza_Lower_Sabi	Station25	CAM69583	Camera2	Impala	2018-03-30 21:35:52
966	Skukuza_Lower_Sabi	Station25	CAM66411	Camera1	Impala	2018-03-30 21:38:12
967	Skukuza_Lower_Sabi	Station39	CAM69728	Camera2	Hyaena_Spotted	2018-03-30 21:42:47
968	Skukuza_Lower_Sabi	Station39	CAM66404	Camera1	Hyaena_Spotted	2018-03-30 21:43:08
969	Skukuza_Lower_Sabi	Station39	CAM66404	Camera1	Hyaena_Spotted	2018-03-30 21:43:41
970	Skukuza_Lower_Sabi	Station39	CAM66404	Camera1	Hyaena_Spotted	2018-03-30 21:44:36
971	Skukuza_Lower_Sabi	Station39	CAM66404	Camera1	Hyaena_Spotted	2018-03-30 21:45:02
972	Skukuza_Lower_Sabi	Station25	CAM66411	Camera1	Impala	2018-03-30 22:00:16
973	Skukuza_Lower_Sabi	Station25	CAM69583	Camera2	Impala	2018-03-30 22:16:59
974	Skukuza_Lower_Sabi	Station22	CAM69539	Camera1	Leopard_African	2018-03-30 22:41:30
975	Skukuza_Lower_Sabi	Station22	CAM69539	Camera1	Leopard_African	2018-03-30 22:42:32
976	Skukuza_Lower_Sabi	Station35	CAM69699	Camera1	Hyaena_Spotted	2018-03-30 22:42:42
977	Skukuza_Lower_Sabi	Station35	CAM69699	Camera1	Hyaena_Spotted	2018-03-30 22:45:08
978	Skukuza_Lower_Sabi	Station31	CAM66489	Camera2	Leopard_African	2018-03-30 23:20:54
979	Skukuza_Lower_Sabi	Station31	CAM66496	Camera1	Leopard_African	2018-03-30 23:20:55
980	Skukuza_Lower_Sabi	Station11	CAM69658	Camera1	Duiker_Grey	2018-03-30 23:32:59
981	Skukuza_Lower_Sabi	Station7	CAM69690	Camera1	Duiker_Grey	2018-03-30 23:48:48
982	Skukuza_Lower_Sabi	Station7	CAM69682	Camera2	Duiker_Grey	2018-03-30 23:50:56
983	Skukuza_Lower_Sabi	Station7	CAM69682	Camera2	Duiker_Grey	2018-03-30 23:51:23
984	Skukuza_Lower_Sabi	Station8	CAM69572	Camera2	Leopard_African	2018-03-30 23:55:36
985	Skukuza_Lower_Sabi	Station8	CAM69703	Camera1	Leopard_African	2018-03-30 23:55:37
986	Skukuza_Lower_Sabi	Station39	CAM66404	Camera1	Duiker_Grey	2018-03-31 00:14:22
987	Skukuza_Lower_Sabi	Station39	CAM66404	Camera1	Duiker_Grey	2018-03-31 00:14:49
988	Skukuza_Lower_Sabi	Station25	CAM69583	Camera2	Impala	2018-03-31 00:33:42
989	Skukuza_Lower_Sabi	Station25	CAM69583	Camera2	Impala	2018-03-31 00:34:43
990	Skukuza_Lower_Sabi	Station25	CAM69583	Camera2	Impala	2018-03-31 00:35:40
991	Skukuza_Lower_Sabi	Station25	CAM69583	Camera2	Impala	2018-03-31 00:50:46
992	Skukuza_Lower_Sabi	Station25	CAM66411	Camera1	Impala	2018-03-31 00:51:06
993	Skukuza_Lower_Sabi	Station25	CAM69583	Camera2	Impala	2018-03-31 00:53:47
994	Skukuza_Lower_Sabi	Station29	CAM69516	Camera2	Hyaena_Spotted	2018-03-31 01:05:25
995	Skukuza_Lower_Sabi	Station34	CAM66432	Camera2	Hyaena_Spotted	2018-03-31 02:05:32
996	Skukuza_Lower_Sabi	Station34	CAM66453	Camera1	Hyaena_Spotted	2018-03-31 02:05:33
997	Skukuza_Lower_Sabi	Station45	CAM69631	Camera1	Steenbok	2018-03-31 02:26:48
998	Skukuza_Lower_Sabi	Station45	CAM69639	Camera2	Duiker_Grey	2018-03-31 02:27:16
999	Skukuza_Lower_Sabi	Station11	CAM69439	Camera2	Duiker_Grey	2018-03-31 03:43:36
1000	Skukuza_Lower_Sabi	Station11	CAM69439	Camera2	Duiker_Grey	2018-03-31 03:43:57
1001	Skukuza_Lower_Sabi	Station11	CAM69439	Camera2	Duiker_Grey	2018-03-31 03:44:26
1002	Skukuza_Lower_Sabi	Station25	CAM69583	Camera2	Impala	2018-03-31 05:35:39
1003	Skukuza_Lower_Sabi	Station25	CAM69583	Camera2	Impala	2018-03-31 05:36:05
1004	Skukuza_Lower_Sabi	Station25	CAM69583	Camera2	Impala	2018-03-31 05:36:56
1005	Skukuza_Lower_Sabi	Station25	CAM69583	Camera2	Impala	2018-03-31 05:38:15
1006	Skukuza_Lower_Sabi	Station25	CAM69583	Camera2	Impala	2018-03-31 05:38:58
1007	Skukuza_Lower_Sabi	Station25	CAM66411	Camera1	Impala	2018-03-31 05:39:28
1008	Skukuza_Lower_Sabi	Station25	CAM69583	Camera2	Impala	2018-03-31 05:40:20
1009	Skukuza_Lower_Sabi	Station39	CAM69728	Camera2	Duiker_Grey	2018-03-31 06:04:51
1010	Skukuza_Lower_Sabi	Station39	CAM69728	Camera2	Duiker_Grey	2018-03-31 06:05:13
1011	Skukuza_Lower_Sabi	Station39	CAM69728	Camera2	Duiker_Grey	2018-03-31 06:05:40
1012	Skukuza_Lower_Sabi	Station39	CAM66404	Camera1	Duiker_Grey	2018-03-31 06:12:03
1013	Skukuza_Lower_Sabi	Station24	CAM66494	Camera1	Impala	2018-03-31 06:12:08
1014	Skukuza_Lower_Sabi	Station40	CAM69673	Camera1	Duiker_Grey	2018-03-31 06:52:13
1015	Skukuza_Lower_Sabi	Station17	CAM69552	Camera1	Vehicle	2018-03-31 06:56:45
1016	Skukuza_Lower_Sabi	Station17	CAM66390	Camera2	Vehicle	2018-03-31 06:56:45
1017	Skukuza_Lower_Sabi	Station17	CAM66390	Camera2	Vehicle	2018-03-31 07:06:51
1018	Skukuza_Lower_Sabi	Station17	CAM69552	Camera1	Vehicle	2018-03-31 07:06:52
1019	Skukuza_Lower_Sabi	Station17	CAM66390	Camera2	Vehicle	2018-03-31 07:12:52
1020	Skukuza_Lower_Sabi	Station17	CAM69552	Camera1	Vehicle	2018-03-31 07:12:54
1021	Skukuza_Lower_Sabi	Station17	CAM66390	Camera2	Vehicle	2018-03-31 07:16:48
1022	Skukuza_Lower_Sabi	Station17	CAM69552	Camera1	Vehicle	2018-03-31 07:16:50
1023	Skukuza_Lower_Sabi	Station17	CAM66390	Camera2	Vehicle	2018-03-31 07:21:31
1024	Skukuza_Lower_Sabi	Station17	CAM69552	Camera1	Vehicle	2018-03-31 07:21:33
1025	Skukuza_Lower_Sabi	Station17	CAM66390	Camera2	Vehicle	2018-03-31 07:24:09
1026	Skukuza_Lower_Sabi	Station17	CAM69552	Camera1	Vehicle	2018-03-31 07:24:11
1027	Skukuza_Lower_Sabi	Station17	CAM66390	Camera2	Vehicle	2018-03-31 07:36:38
1028	Skukuza_Lower_Sabi	Station17	CAM69552	Camera1	Vehicle	2018-03-31 07:36:41
1029	Skukuza_Lower_Sabi	Station17	CAM66390	Camera2	Vehicle	2018-03-31 07:37:52
1030	Skukuza_Lower_Sabi	Station17	CAM69552	Camera1	Vehicle	2018-03-31 07:37:55
1031	Skukuza_Lower_Sabi	Station17	CAM66390	Camera2	Vehicle	2018-03-31 07:39:50
1032	Skukuza_Lower_Sabi	Station17	CAM69552	Camera1	Vehicle	2018-03-31 07:39:51
1033	Skukuza_Lower_Sabi	Station8	CAM69572	Camera2	Impala	2018-03-31 07:41:26
1034	Skukuza_Lower_Sabi	Station17	CAM66390	Camera2	Vehicle	2018-03-31 07:42:36
1035	Skukuza_Lower_Sabi	Station17	CAM69552	Camera1	Vehicle	2018-03-31 07:42:37
1036	Skukuza_Lower_Sabi	Station38	CAM69686	Camera1	Duiker_Grey	2018-03-31 07:51:17
1037	Skukuza_Lower_Sabi	Station38	CAM69709	Camera2	Duiker_Grey	2018-03-31 07:51:30
1038	Skukuza_Lower_Sabi	Station17	CAM66390	Camera2	Vehicle	2018-03-31 07:57:46
1039	Skukuza_Lower_Sabi	Station17	CAM69552	Camera1	Vehicle	2018-03-31 07:57:48
1040	Skukuza_Lower_Sabi	Station2	CAM69678	Camera1	Steenbok	2018-03-31 08:02:21
1041	Skukuza_Lower_Sabi	Station14	CAM69636	Camera1	Duiker_Grey	2018-03-31 08:12:52
1042	Skukuza_Lower_Sabi	Station14	CAM69636	Camera1	Duiker_Grey	2018-03-31 08:13:00
1043	Skukuza_Lower_Sabi	Station17	CAM66390	Camera2	Vehicle	2018-03-31 08:24:41
1044	Skukuza_Lower_Sabi	Station17	CAM69552	Camera1	Vehicle	2018-03-31 08:24:42
1045	Skukuza_Lower_Sabi	Station17	CAM66390	Camera2	Vehicle	2018-03-31 08:35:25
1046	Skukuza_Lower_Sabi	Station17	CAM69552	Camera1	Vehicle	2018-03-31 08:35:26
1047	Skukuza_Lower_Sabi	Station17	CAM66390	Camera2	Vehicle	2018-03-31 08:37:19
1048	Skukuza_Lower_Sabi	Station17	CAM69552	Camera1	Vehicle	2018-03-31 08:37:21
1049	Skukuza_Lower_Sabi	Station17	CAM66390	Camera2	Vehicle	2018-03-31 08:39:17
1050	Skukuza_Lower_Sabi	Station17	CAM69552	Camera1	Vehicle	2018-03-31 08:39:18
1051	Skukuza_Lower_Sabi	Station17	CAM66390	Camera2	Vehicle	2018-03-31 08:40:35
1052	Skukuza_Lower_Sabi	Station17	CAM69552	Camera1	Vehicle	2018-03-31 08:40:36
1053	Skukuza_Lower_Sabi	Station17	CAM66390	Camera2	Vehicle	2018-03-31 09:08:04
1054	Skukuza_Lower_Sabi	Station17	CAM69552	Camera1	Vehicle	2018-03-31 09:08:05
1055	Skukuza_Lower_Sabi	Station17	CAM66390	Camera2	Vehicle	2018-03-31 09:14:40
1056	Skukuza_Lower_Sabi	Station17	CAM69552	Camera1	Vehicle	2018-03-31 09:14:41
1057	Skukuza_Lower_Sabi	Station14	CAM69636	Camera1	Impala	2018-03-31 09:19:05
1058	Skukuza_Lower_Sabi	Station14	CAM69694	Camera2	Impala	2018-03-31 09:19:21
1059	Skukuza_Lower_Sabi	Station17	CAM66390	Camera2	Vehicle	2018-03-31 09:26:18
1060	Skukuza_Lower_Sabi	Station17	CAM69552	Camera1	Vehicle	2018-03-31 09:26:19
1061	Skukuza_Lower_Sabi	Station17	CAM66390	Camera2	Vehicle	2018-03-31 09:28:14
1062	Skukuza_Lower_Sabi	Station17	CAM69552	Camera1	Vehicle	2018-03-31 09:28:15
1063	Skukuza_Lower_Sabi	Station17	CAM66390	Camera2	Vehicle	2018-03-31 09:40:51
1064	Skukuza_Lower_Sabi	Station17	CAM69552	Camera1	Vehicle	2018-03-31 09:40:53
1065	Skukuza_Lower_Sabi	Station17	CAM66390	Camera2	Vehicle	2018-03-31 09:47:17
1066	Skukuza_Lower_Sabi	Station17	CAM69552	Camera1	Vehicle	2018-03-31 09:47:19
1067	Skukuza_Lower_Sabi	Station17	CAM66390	Camera2	Vehicle	2018-03-31 09:47:59
1068	Skukuza_Lower_Sabi	Station17	CAM69552	Camera1	Vehicle	2018-03-31 09:48:00
1069	Skukuza_Lower_Sabi	Station17	CAM66390	Camera2	Vehicle	2018-03-31 09:51:01
1070	Skukuza_Lower_Sabi	Station17	CAM69552	Camera1	Vehicle	2018-03-31 09:51:03
1071	Skukuza_Lower_Sabi	Station17	CAM66390	Camera2	Vehicle	2018-03-31 10:02:07
1072	Skukuza_Lower_Sabi	Station17	CAM69552	Camera1	Vehicle	2018-03-31 10:02:09
1073	Skukuza_Lower_Sabi	Station17	CAM66390	Camera2	Vehicle	2018-03-31 10:09:14
1074	Skukuza_Lower_Sabi	Station17	CAM69552	Camera1	Vehicle	2018-03-31 10:09:15
1075	Skukuza_Lower_Sabi	Station25	CAM69583	Camera2	Impala	2018-03-31 10:09:45
1076	Skukuza_Lower_Sabi	Station25	CAM69583	Camera2	Impala	2018-03-31 10:10:00
1077	Skukuza_Lower_Sabi	Station25	CAM69583	Camera2	Impala	2018-03-31 10:10:18
1078	Skukuza_Lower_Sabi	Station25	CAM69583	Camera2	Impala	2018-03-31 10:10:25
1079	Skukuza_Lower_Sabi	Station25	CAM66411	Camera1	Impala	2018-03-31 10:11:57
1080	Skukuza_Lower_Sabi	Station25	CAM66411	Camera1	Impala	2018-03-31 10:13:14
1081	Skukuza_Lower_Sabi	Station25	CAM69583	Camera2	Impala	2018-03-31 10:14:27
1082	Skukuza_Lower_Sabi	Station25	CAM66411	Camera1	Impala	2018-03-31 10:19:25
1083	Skukuza_Lower_Sabi	Station25	CAM66411	Camera1	Impala	2018-03-31 10:19:38
1084	Skukuza_Lower_Sabi	Station17	CAM66390	Camera2	Vehicle	2018-03-31 10:25:45
1085	Skukuza_Lower_Sabi	Station17	CAM69552	Camera1	Vehicle	2018-03-31 10:25:47
1086	Skukuza_Lower_Sabi	Station17	CAM66390	Camera2	Vehicle	2018-03-31 10:30:56
1087	Skukuza_Lower_Sabi	Station17	CAM69552	Camera1	Vehicle	2018-03-31 10:30:59
1088	Skukuza_Lower_Sabi	Station17	CAM66390	Camera2	Vehicle	2018-03-31 10:31:04
1089	Skukuza_Lower_Sabi	Station17	CAM69552	Camera1	Vehicle	2018-03-31 10:31:06
1090	Skukuza_Lower_Sabi	Station16	CAM69787	Camera2	Impala	2018-03-31 10:39:45
1091	Skukuza_Lower_Sabi	Station17	CAM66390	Camera2	Vehicle	2018-03-31 10:39:59
1092	Skukuza_Lower_Sabi	Station17	CAM69552	Camera1	Vehicle	2018-03-31 10:40:00
1093	Skukuza_Lower_Sabi	Station17	CAM66390	Camera2	Vehicle	2018-03-31 10:42:47
1094	Skukuza_Lower_Sabi	Station17	CAM69552	Camera1	Vehicle	2018-03-31 10:42:48
1095	Skukuza_Lower_Sabi	Station17	CAM66390	Camera2	Vehicle	2018-03-31 10:43:10
1096	Skukuza_Lower_Sabi	Station17	CAM69552	Camera1	Vehicle	2018-03-31 10:43:11
1097	Skukuza_Lower_Sabi	Station13	CAM69590	Camera1	Steenbok	2018-03-31 10:47:00
1098	Skukuza_Lower_Sabi	Station13	CAM69774	Camera2	Impala	2018-03-31 10:47:36
1099	Skukuza_Lower_Sabi	Station13	CAM69774	Camera2	Impala	2018-03-31 10:47:49
1100	Skukuza_Lower_Sabi	Station13	CAM69774	Camera2	Impala	2018-03-31 10:48:02
1101	Skukuza_Lower_Sabi	Station13	CAM69774	Camera2	Impala	2018-03-31 10:48:26
1102	Skukuza_Lower_Sabi	Station17	CAM66390	Camera2	Vehicle	2018-03-31 10:48:54
1103	Skukuza_Lower_Sabi	Station13	CAM69774	Camera2	Impala	2018-03-31 10:48:54
1104	Skukuza_Lower_Sabi	Station17	CAM69552	Camera1	Vehicle	2018-03-31 10:48:55
1105	Skukuza_Lower_Sabi	Station17	CAM66390	Camera2	Vehicle	2018-03-31 10:51:21
1106	Skukuza_Lower_Sabi	Station17	CAM69552	Camera1	Vehicle	2018-03-31 10:51:22
1107	Skukuza_Lower_Sabi	Station17	CAM66390	Camera2	Vehicle	2018-03-31 10:57:16
1108	Skukuza_Lower_Sabi	Station17	CAM69552	Camera1	Vehicle	2018-03-31 10:57:17
1109	Skukuza_Lower_Sabi	Station25	CAM66411	Camera1	Impala	2018-03-31 10:58:50
1110	Skukuza_Lower_Sabi	Station17	CAM66390	Camera2	Vehicle	2018-03-31 11:02:05
1111	Skukuza_Lower_Sabi	Station17	CAM69552	Camera1	Vehicle	2018-03-31 11:02:06
1112	Skukuza_Lower_Sabi	Station25	CAM66411	Camera1	Impala	2018-03-31 11:03:19
1113	Skukuza_Lower_Sabi	Station25	CAM66411	Camera1	Impala	2018-03-31 11:17:40
1114	Skukuza_Lower_Sabi	Station17	CAM66390	Camera2	Vehicle	2018-03-31 11:20:40
1115	Skukuza_Lower_Sabi	Station17	CAM69552	Camera1	Vehicle	2018-03-31 11:20:41
1116	Skukuza_Lower_Sabi	Station25	CAM66411	Camera1	Impala	2018-03-31 11:22:22
1117	Skukuza_Lower_Sabi	Station17	CAM66390	Camera2	Vehicle	2018-03-31 11:32:51
1118	Skukuza_Lower_Sabi	Station17	CAM69552	Camera1	Vehicle	2018-03-31 11:32:52
1119	Skukuza_Lower_Sabi	Station17	CAM69552	Camera1	Vehicle	2018-03-31 11:35:19
1120	Skukuza_Lower_Sabi	Station17	CAM66390	Camera2	Vehicle	2018-03-31 11:35:19
1121	Skukuza_Lower_Sabi	Station17	CAM66390	Camera2	Vehicle	2018-03-31 11:36:12
1122	Skukuza_Lower_Sabi	Station17	CAM69552	Camera1	Vehicle	2018-03-31 11:36:13
1123	Skukuza_Lower_Sabi	Station17	CAM66390	Camera2	Vehicle	2018-03-31 11:36:56
1124	Skukuza_Lower_Sabi	Station17	CAM69552	Camera1	Vehicle	2018-03-31 11:36:57
1125	Skukuza_Lower_Sabi	Station17	CAM66390	Camera2	Vehicle	2018-03-31 11:39:20
1126	Skukuza_Lower_Sabi	Station17	CAM69552	Camera1	Vehicle	2018-03-31 11:39:21
1127	Skukuza_Lower_Sabi	Station17	CAM66390	Camera2	Vehicle	2018-03-31 11:43:34
1128	Skukuza_Lower_Sabi	Station17	CAM69552	Camera1	Vehicle	2018-03-31 11:43:35
1129	Skukuza_Lower_Sabi	Station17	CAM69552	Camera1	Vehicle	2018-03-31 11:44:14
1130	Skukuza_Lower_Sabi	Station17	CAM66390	Camera2	Vehicle	2018-03-31 11:44:14
1131	Skukuza_Lower_Sabi	Station17	CAM69552	Camera1	Vehicle	2018-03-31 11:45:32
1132	Skukuza_Lower_Sabi	Station17	CAM66390	Camera2	Vehicle	2018-03-31 11:45:32
1133	Skukuza_Lower_Sabi	Station17	CAM69552	Camera1	Vehicle	2018-03-31 11:46:43
1134	Skukuza_Lower_Sabi	Station17	CAM66390	Camera2	Vehicle	2018-03-31 11:46:43
1135	Skukuza_Lower_Sabi	Station17	CAM66390	Camera2	Vehicle	2018-03-31 11:47:21
1136	Skukuza_Lower_Sabi	Station17	CAM69552	Camera1	Vehicle	2018-03-31 11:47:22
1137	Skukuza_Lower_Sabi	Station17	CAM66390	Camera2	Vehicle	2018-03-31 11:55:13
1138	Skukuza_Lower_Sabi	Station17	CAM69552	Camera1	Vehicle	2018-03-31 11:55:14
1139	Skukuza_Lower_Sabi	Station17	CAM66390	Camera2	Vehicle	2018-03-31 11:55:24
1140	Skukuza_Lower_Sabi	Station17	CAM69552	Camera1	Vehicle	2018-03-31 11:55:25
1141	Skukuza_Lower_Sabi	Station17	CAM66390	Camera2	Vehicle	2018-03-31 11:56:55
1142	Skukuza_Lower_Sabi	Station17	CAM69552	Camera1	Vehicle	2018-03-31 11:56:56
1143	Skukuza_Lower_Sabi	Station17	CAM69552	Camera1	Vehicle	2018-03-31 11:59:04
1144	Skukuza_Lower_Sabi	Station17	CAM66390	Camera2	Vehicle	2018-03-31 12:07:01
1145	Skukuza_Lower_Sabi	Station17	CAM69552	Camera1	Vehicle	2018-03-31 12:07:03
1146	Skukuza_Lower_Sabi	Station17	CAM66390	Camera2	Vehicle	2018-03-31 12:07:18
1147	Skukuza_Lower_Sabi	Station17	CAM69552	Camera1	Vehicle	2018-03-31 12:07:20
1148	Skukuza_Lower_Sabi	Station17	CAM66390	Camera2	Vehicle	2018-03-31 12:16:00
1149	Skukuza_Lower_Sabi	Station17	CAM69552	Camera1	Vehicle	2018-03-31 12:16:01
1150	Skukuza_Lower_Sabi	Station17	CAM66390	Camera2	Vehicle	2018-03-31 12:16:12
1151	Skukuza_Lower_Sabi	Station17	CAM69552	Camera1	Vehicle	2018-03-31 12:16:13
1152	Skukuza_Lower_Sabi	Station17	CAM66390	Camera2	Vehicle	2018-03-31 12:16:17
1153	Skukuza_Lower_Sabi	Station17	CAM69552	Camera1	Vehicle	2018-03-31 12:16:18
1154	Skukuza_Lower_Sabi	Station17	CAM66390	Camera2	Vehicle	2018-03-31 12:16:23
1155	Skukuza_Lower_Sabi	Station17	CAM69552	Camera1	Vehicle	2018-03-31 12:16:25
1156	Skukuza_Lower_Sabi	Station17	CAM66390	Camera2	Vehicle	2018-03-31 12:16:43
1157	Skukuza_Lower_Sabi	Station17	CAM69552	Camera1	Vehicle	2018-03-31 12:16:45
1158	Skukuza_Lower_Sabi	Station17	CAM66390	Camera2	Vehicle	2018-03-31 12:16:52
1159	Skukuza_Lower_Sabi	Station17	CAM69552	Camera1	Vehicle	2018-03-31 12:16:54
1160	Skukuza_Lower_Sabi	Station17	CAM66390	Camera2	Vehicle	2018-03-31 12:32:09
1161	Skukuza_Lower_Sabi	Station17	CAM69552	Camera1	Vehicle	2018-03-31 12:32:11
1162	Skukuza_Lower_Sabi	Station17	CAM66390	Camera2	Vehicle	2018-03-31 12:32:59
1163	Skukuza_Lower_Sabi	Station17	CAM69552	Camera1	Vehicle	2018-03-31 12:33:00
1164	Skukuza_Lower_Sabi	Station17	CAM66390	Camera2	Vehicle	2018-03-31 12:33:16
1165	Skukuza_Lower_Sabi	Station17	CAM69552	Camera1	Vehicle	2018-03-31 12:33:18
1166	Skukuza_Lower_Sabi	Station17	CAM66390	Camera2	Vehicle	2018-03-31 12:40:09
1167	Skukuza_Lower_Sabi	Station17	CAM69552	Camera1	Vehicle	2018-03-31 12:40:11
1168	Skukuza_Lower_Sabi	Station17	CAM66390	Camera2	Vehicle	2018-03-31 12:40:19
1169	Skukuza_Lower_Sabi	Station17	CAM69552	Camera1	Vehicle	2018-03-31 12:40:21
1170	Skukuza_Lower_Sabi	Station17	CAM66390	Camera2	Vehicle	2018-03-31 12:40:32
1171	Skukuza_Lower_Sabi	Station17	CAM69552	Camera1	Vehicle	2018-03-31 12:40:33
1172	Skukuza_Lower_Sabi	Station17	CAM66390	Camera2	Vehicle	2018-03-31 12:44:53
1173	Skukuza_Lower_Sabi	Station17	CAM69552	Camera1	Vehicle	2018-03-31 12:44:54
1174	Skukuza_Lower_Sabi	Station17	CAM66390	Camera2	Vehicle	2018-03-31 12:45:10
1175	Skukuza_Lower_Sabi	Station17	CAM69552	Camera1	Vehicle	2018-03-31 12:45:12
1176	Skukuza_Lower_Sabi	Station17	CAM66390	Camera2	Vehicle	2018-03-31 12:45:44
1177	Skukuza_Lower_Sabi	Station17	CAM69552	Camera1	Vehicle	2018-03-31 12:45:46
1178	Skukuza_Lower_Sabi	Station17	CAM66390	Camera2	Vehicle	2018-03-31 12:48:34
1179	Skukuza_Lower_Sabi	Station17	CAM69552	Camera1	Vehicle	2018-03-31 12:48:36
1180	Skukuza_Lower_Sabi	Station17	CAM66390	Camera2	Vehicle	2018-03-31 12:50:04
1181	Skukuza_Lower_Sabi	Station17	CAM69552	Camera1	Vehicle	2018-03-31 12:50:06
1182	Skukuza_Lower_Sabi	Station17	CAM66390	Camera2	Vehicle	2018-03-31 12:50:22
1183	Skukuza_Lower_Sabi	Station17	CAM69552	Camera1	Vehicle	2018-03-31 12:50:24
1184	Skukuza_Lower_Sabi	Station17	CAM66390	Camera2	Vehicle	2018-03-31 12:50:27
1185	Skukuza_Lower_Sabi	Station17	CAM69552	Camera1	Vehicle	2018-03-31 12:50:29
1186	Skukuza_Lower_Sabi	Station17	CAM66390	Camera2	Vehicle	2018-03-31 12:51:35
1187	Skukuza_Lower_Sabi	Station17	CAM69552	Camera1	Vehicle	2018-03-31 12:51:37
1188	Skukuza_Lower_Sabi	Station17	CAM66390	Camera2	Vehicle	2018-03-31 12:52:18
1189	Skukuza_Lower_Sabi	Station17	CAM69552	Camera1	Vehicle	2018-03-31 12:52:20
1190	Skukuza_Lower_Sabi	Station17	CAM66390	Camera2	Vehicle	2018-03-31 12:58:27
1191	Skukuza_Lower_Sabi	Station17	CAM69552	Camera1	Vehicle	2018-03-31 12:58:28
1192	Skukuza_Lower_Sabi	Station17	CAM69552	Camera1	Vehicle	2018-03-31 12:59:20
1193	Skukuza_Lower_Sabi	Station17	CAM66390	Camera2	Vehicle	2018-03-31 12:59:20
1194	Skukuza_Lower_Sabi	Station17	CAM69552	Camera1	Vehicle	2018-03-31 12:59:29
1195	Skukuza_Lower_Sabi	Station17	CAM66390	Camera2	Vehicle	2018-03-31 12:59:29
1196	Skukuza_Lower_Sabi	Station17	CAM66390	Camera2	Vehicle	2018-03-31 13:09:13
1197	Skukuza_Lower_Sabi	Station17	CAM69552	Camera1	Vehicle	2018-03-31 13:09:14
1198	Skukuza_Lower_Sabi	Station17	CAM66390	Camera2	Vehicle	2018-03-31 13:09:28
1199	Skukuza_Lower_Sabi	Station17	CAM69552	Camera1	Vehicle	2018-03-31 13:09:29
1200	Skukuza_Lower_Sabi	Station17	CAM66390	Camera2	Vehicle	2018-03-31 13:10:50
1201	Skukuza_Lower_Sabi	Station17	CAM69552	Camera1	Vehicle	2018-03-31 13:10:51
1202	Skukuza_Lower_Sabi	Station17	CAM66390	Camera2	Vehicle	2018-03-31 13:11:21
1203	Skukuza_Lower_Sabi	Station17	CAM69552	Camera1	Vehicle	2018-03-31 13:11:22
1204	Skukuza_Lower_Sabi	Station17	CAM66390	Camera2	Vehicle	2018-03-31 13:16:06
1205	Skukuza_Lower_Sabi	Station17	CAM69552	Camera1	Vehicle	2018-03-31 13:16:07
1206	Skukuza_Lower_Sabi	Station17	CAM66390	Camera2	Vehicle	2018-03-31 13:16:52
1207	Skukuza_Lower_Sabi	Station17	CAM69552	Camera1	Vehicle	2018-03-31 13:16:53
1208	Skukuza_Lower_Sabi	Station17	CAM66390	Camera2	Vehicle	2018-03-31 13:17:56
1209	Skukuza_Lower_Sabi	Station17	CAM69552	Camera1	Vehicle	2018-03-31 13:17:57
1210	Skukuza_Lower_Sabi	Station17	CAM66390	Camera2	Vehicle	2018-03-31 13:21:08
1211	Skukuza_Lower_Sabi	Station17	CAM69552	Camera1	Vehicle	2018-03-31 13:21:09
1212	Skukuza_Lower_Sabi	Station17	CAM66390	Camera2	Vehicle	2018-03-31 13:22:21
1213	Skukuza_Lower_Sabi	Station17	CAM69552	Camera1	Vehicle	2018-03-31 13:22:22
1214	Skukuza_Lower_Sabi	Station17	CAM69552	Camera1	Vehicle	2018-03-31 13:24:27
1215	Skukuza_Lower_Sabi	Station17	CAM66390	Camera2	Vehicle	2018-03-31 13:24:27
1216	Skukuza_Lower_Sabi	Station17	CAM66390	Camera2	Vehicle	2018-03-31 13:27:19
1217	Skukuza_Lower_Sabi	Station17	CAM69552	Camera1	Vehicle	2018-03-31 13:27:20
1218	Skukuza_Lower_Sabi	Station17	CAM66390	Camera2	Vehicle	2018-03-31 13:31:16
1219	Skukuza_Lower_Sabi	Station17	CAM69552	Camera1	Vehicle	2018-03-31 13:31:17
1220	Skukuza_Lower_Sabi	Station17	CAM66390	Camera2	Vehicle	2018-03-31 13:32:48
1221	Skukuza_Lower_Sabi	Station17	CAM69552	Camera1	Vehicle	2018-03-31 13:32:49
1222	Skukuza_Lower_Sabi	Station17	CAM66390	Camera2	Vehicle	2018-03-31 13:33:41
1223	Skukuza_Lower_Sabi	Station17	CAM69552	Camera1	Vehicle	2018-03-31 13:33:42
1224	Skukuza_Lower_Sabi	Station17	CAM66390	Camera2	Vehicle	2018-03-31 13:35:02
1225	Skukuza_Lower_Sabi	Station17	CAM69552	Camera1	Vehicle	2018-03-31 13:35:03
1226	Skukuza_Lower_Sabi	Station17	CAM66390	Camera2	Vehicle	2018-03-31 13:35:51
1227	Skukuza_Lower_Sabi	Station17	CAM69552	Camera1	Vehicle	2018-03-31 13:35:52
1228	Skukuza_Lower_Sabi	Station17	CAM66390	Camera2	Vehicle	2018-03-31 13:36:26
1229	Skukuza_Lower_Sabi	Station17	CAM69552	Camera1	Vehicle	2018-03-31 13:36:27
1230	Skukuza_Lower_Sabi	Station17	CAM66390	Camera2	Vehicle	2018-03-31 13:38:55
1231	Skukuza_Lower_Sabi	Station17	CAM69552	Camera1	Vehicle	2018-03-31 13:38:56
1232	Skukuza_Lower_Sabi	Station17	CAM66390	Camera2	Vehicle	2018-03-31 13:44:23
1233	Skukuza_Lower_Sabi	Station17	CAM69552	Camera1	Vehicle	2018-03-31 13:44:24
1234	Skukuza_Lower_Sabi	Station43	CAM66492	Camera1	Impala	2018-03-31 13:47:13
1235	Skukuza_Lower_Sabi	Station17	CAM66390	Camera2	Vehicle	2018-03-31 13:47:31
1236	Skukuza_Lower_Sabi	Station17	CAM69552	Camera1	Vehicle	2018-03-31 13:47:32
1237	Skukuza_Lower_Sabi	Station43	CAM66458	Camera2	Impala	2018-03-31 13:48:17
1238	Skukuza_Lower_Sabi	Station43	CAM66492	Camera1	Impala	2018-03-31 13:50:12
1239	Skukuza_Lower_Sabi	Station43	CAM66492	Camera1	Impala	2018-03-31 13:50:21
1240	Skukuza_Lower_Sabi	Station43	CAM66492	Camera1	Impala	2018-03-31 13:50:30
1241	Skukuza_Lower_Sabi	Station17	CAM66390	Camera2	Vehicle	2018-03-31 13:51:18
1242	Skukuza_Lower_Sabi	Station17	CAM69552	Camera1	Vehicle	2018-03-31 13:51:20
1243	Skukuza_Lower_Sabi	Station43	CAM66458	Camera2	Impala	2018-03-31 13:51:23
1244	Skukuza_Lower_Sabi	Station43	CAM66458	Camera2	Impala	2018-03-31 13:51:43
1245	Skukuza_Lower_Sabi	Station43	CAM66492	Camera1	Impala	2018-03-31 13:52:30
1246	Skukuza_Lower_Sabi	Station36	CAM69669	Camera1	Nyala	2018-03-31 13:52:42
1247	Skukuza_Lower_Sabi	Station43	CAM66492	Camera1	Impala	2018-03-31 13:53:09
1248	Skukuza_Lower_Sabi	Station43	CAM66492	Camera1	Impala	2018-03-31 13:53:17
1249	Skukuza_Lower_Sabi	Station43	CAM66458	Camera2	Impala	2018-03-31 13:53:25
1250	Skukuza_Lower_Sabi	Station43	CAM66492	Camera1	Impala	2018-03-31 13:53:26
1251	Skukuza_Lower_Sabi	Station36	CAM66418	Camera2	Nyala	2018-03-31 13:53:41
1252	Skukuza_Lower_Sabi	Station17	CAM66390	Camera2	Vehicle	2018-03-31 13:53:47
1253	Skukuza_Lower_Sabi	Station17	CAM69552	Camera1	Vehicle	2018-03-31 13:53:48
1254	Skukuza_Lower_Sabi	Station17	CAM66390	Camera2	Vehicle	2018-03-31 13:55:27
1255	Skukuza_Lower_Sabi	Station17	CAM69552	Camera1	Vehicle	2018-03-31 13:55:28
1256	Skukuza_Lower_Sabi	Station17	CAM66390	Camera2	Vehicle	2018-03-31 13:55:41
1257	Skukuza_Lower_Sabi	Station17	CAM69552	Camera1	Vehicle	2018-03-31 13:55:42
1258	Skukuza_Lower_Sabi	Station17	CAM69552	Camera1	Vehicle	2018-03-31 13:56:08
1259	Skukuza_Lower_Sabi	Station17	CAM66390	Camera2	Vehicle	2018-03-31 13:57:15
1260	Skukuza_Lower_Sabi	Station17	CAM69552	Camera1	Vehicle	2018-03-31 13:57:16
1261	Skukuza_Lower_Sabi	Station17	CAM66390	Camera2	Vehicle	2018-03-31 14:01:13
1262	Skukuza_Lower_Sabi	Station17	CAM69552	Camera1	Vehicle	2018-03-31 14:01:15
1263	Skukuza_Lower_Sabi	Station17	CAM66390	Camera2	Vehicle	2018-03-31 14:06:52
1264	Skukuza_Lower_Sabi	Station17	CAM69552	Camera1	Vehicle	2018-03-31 14:06:53
1265	Skukuza_Lower_Sabi	Station17	CAM66390	Camera2	Vehicle	2018-03-31 14:18:45
1266	Skukuza_Lower_Sabi	Station17	CAM69552	Camera1	Vehicle	2018-03-31 14:18:46
1267	Skukuza_Lower_Sabi	Station17	CAM66390	Camera2	Vehicle	2018-03-31 14:19:06
1268	Skukuza_Lower_Sabi	Station17	CAM69552	Camera1	Vehicle	2018-03-31 14:19:07
1269	Skukuza_Lower_Sabi	Station17	CAM66390	Camera2	Vehicle	2018-03-31 14:20:35
1270	Skukuza_Lower_Sabi	Station17	CAM69552	Camera1	Vehicle	2018-03-31 14:20:36
1271	Skukuza_Lower_Sabi	Station17	CAM66390	Camera2	Vehicle	2018-03-31 14:20:46
1272	Skukuza_Lower_Sabi	Station17	CAM69552	Camera1	Vehicle	2018-03-31 14:20:47
1273	Skukuza_Lower_Sabi	Station17	CAM66390	Camera2	Vehicle	2018-03-31 14:21:01
1274	Skukuza_Lower_Sabi	Station17	CAM69552	Camera1	Vehicle	2018-03-31 14:21:02
1275	Skukuza_Lower_Sabi	Station17	CAM66390	Camera2	Vehicle	2018-03-31 14:21:15
1276	Skukuza_Lower_Sabi	Station17	CAM69552	Camera1	Vehicle	2018-03-31 14:21:16
1277	Skukuza_Lower_Sabi	Station17	CAM66390	Camera2	Vehicle	2018-03-31 14:23:38
1278	Skukuza_Lower_Sabi	Station17	CAM69552	Camera1	Vehicle	2018-03-31 14:23:39
1279	Skukuza_Lower_Sabi	Station17	CAM66390	Camera2	Vehicle	2018-03-31 14:23:58
1280	Skukuza_Lower_Sabi	Station17	CAM69552	Camera1	Vehicle	2018-03-31 14:23:59
1281	Skukuza_Lower_Sabi	Station17	CAM66390	Camera2	Vehicle	2018-03-31 14:24:23
1282	Skukuza_Lower_Sabi	Station17	CAM69552	Camera1	Vehicle	2018-03-31 14:24:25
1283	Skukuza_Lower_Sabi	Station25	CAM69583	Camera2	Impala	2018-03-31 14:24:32
1284	Skukuza_Lower_Sabi	Station25	CAM69583	Camera2	Impala	2018-03-31 14:24:40
1285	Skukuza_Lower_Sabi	Station17	CAM66390	Camera2	Vehicle	2018-03-31 14:25:48
1286	Skukuza_Lower_Sabi	Station17	CAM69552	Camera1	Vehicle	2018-03-31 14:25:49
1287	Skukuza_Lower_Sabi	Station17	CAM66390	Camera2	Vehicle	2018-03-31 14:26:17
1288	Skukuza_Lower_Sabi	Station17	CAM69552	Camera1	Vehicle	2018-03-31 14:26:18
1289	Skukuza_Lower_Sabi	Station17	CAM66390	Camera2	Vehicle	2018-03-31 14:28:35
1290	Skukuza_Lower_Sabi	Station17	CAM69552	Camera1	Vehicle	2018-03-31 14:28:36
1291	Skukuza_Lower_Sabi	Station17	CAM66390	Camera2	Vehicle	2018-03-31 14:32:16
1292	Skukuza_Lower_Sabi	Station17	CAM69552	Camera1	Vehicle	2018-03-31 14:32:17
1293	Skukuza_Lower_Sabi	Station17	CAM66390	Camera2	Vehicle	2018-03-31 14:36:38
1294	Skukuza_Lower_Sabi	Station17	CAM69552	Camera1	Vehicle	2018-03-31 14:36:39
1295	Skukuza_Lower_Sabi	Station17	CAM66390	Camera2	Vehicle	2018-03-31 14:40:06
1296	Skukuza_Lower_Sabi	Station17	CAM69552	Camera1	Vehicle	2018-03-31 14:40:08
1297	Skukuza_Lower_Sabi	Station17	CAM66390	Camera2	Vehicle	2018-03-31 14:40:55
1298	Skukuza_Lower_Sabi	Station17	CAM69552	Camera1	Vehicle	2018-03-31 14:40:56
1299	Skukuza_Lower_Sabi	Station17	CAM66390	Camera2	Vehicle	2018-03-31 14:42:45
1300	Skukuza_Lower_Sabi	Station17	CAM69552	Camera1	Vehicle	2018-03-31 14:42:47
1301	Skukuza_Lower_Sabi	Station17	CAM66390	Camera2	Vehicle	2018-03-31 14:43:40
1302	Skukuza_Lower_Sabi	Station17	CAM69552	Camera1	Vehicle	2018-03-31 14:43:41
1303	Skukuza_Lower_Sabi	Station17	CAM66390	Camera2	Vehicle	2018-03-31 14:45:17
1304	Skukuza_Lower_Sabi	Station17	CAM69552	Camera1	Vehicle	2018-03-31 14:45:20
1305	Skukuza_Lower_Sabi	Station17	CAM66390	Camera2	Vehicle	2018-03-31 14:46:43
1306	Skukuza_Lower_Sabi	Station17	CAM69552	Camera1	Vehicle	2018-03-31 14:46:46
1307	Skukuza_Lower_Sabi	Station17	CAM66390	Camera2	Vehicle	2018-03-31 14:48:25
1308	Skukuza_Lower_Sabi	Station17	CAM69552	Camera1	Vehicle	2018-03-31 14:48:27
1309	Skukuza_Lower_Sabi	Station17	CAM66390	Camera2	Vehicle	2018-03-31 14:48:55
1310	Skukuza_Lower_Sabi	Station17	CAM69552	Camera1	Vehicle	2018-03-31 14:48:57
1311	Skukuza_Lower_Sabi	Station17	CAM66390	Camera2	Vehicle	2018-03-31 14:49:03
1312	Skukuza_Lower_Sabi	Station17	CAM69552	Camera1	Vehicle	2018-03-31 14:49:05
1313	Skukuza_Lower_Sabi	Station17	CAM66390	Camera2	Vehicle	2018-03-31 14:49:25
1314	Skukuza_Lower_Sabi	Station17	CAM69552	Camera1	Vehicle	2018-03-31 14:49:27
1315	Skukuza_Lower_Sabi	Station17	CAM66390	Camera2	Vehicle	2018-03-31 14:50:02
1316	Skukuza_Lower_Sabi	Station17	CAM69552	Camera1	Vehicle	2018-03-31 14:50:04
1317	Skukuza_Lower_Sabi	Station17	CAM66390	Camera2	Vehicle	2018-03-31 14:51:01
1318	Skukuza_Lower_Sabi	Station17	CAM69552	Camera1	Vehicle	2018-03-31 14:51:03
1319	Skukuza_Lower_Sabi	Station17	CAM66390	Camera2	Vehicle	2018-03-31 14:54:34
1320	Skukuza_Lower_Sabi	Station17	CAM69552	Camera1	Vehicle	2018-03-31 14:54:35
1321	Skukuza_Lower_Sabi	Station17	CAM66390	Camera2	Vehicle	2018-03-31 14:54:59
1322	Skukuza_Lower_Sabi	Station17	CAM69552	Camera1	Vehicle	2018-03-31 14:55:01
1323	Skukuza_Lower_Sabi	Station17	CAM66390	Camera2	Vehicle	2018-03-31 14:57:56
1324	Skukuza_Lower_Sabi	Station17	CAM69552	Camera1	Vehicle	2018-03-31 14:57:58
1325	Skukuza_Lower_Sabi	Station17	CAM66390	Camera2	Vehicle	2018-03-31 15:02:41
1326	Skukuza_Lower_Sabi	Station17	CAM69552	Camera1	Vehicle	2018-03-31 15:02:43
1327	Skukuza_Lower_Sabi	Station17	CAM66390	Camera2	Vehicle	2018-03-31 15:08:20
1328	Skukuza_Lower_Sabi	Station17	CAM69552	Camera1	Vehicle	2018-03-31 15:08:22
1329	Skukuza_Lower_Sabi	Station17	CAM66390	Camera2	Vehicle	2018-03-31 15:10:30
1330	Skukuza_Lower_Sabi	Station17	CAM69552	Camera1	Vehicle	2018-03-31 15:10:32
1331	Skukuza_Lower_Sabi	Station17	CAM66390	Camera2	Vehicle	2018-03-31 15:13:29
1332	Skukuza_Lower_Sabi	Station17	CAM69552	Camera1	Vehicle	2018-03-31 15:13:31
1333	Skukuza_Lower_Sabi	Station17	CAM66390	Camera2	Vehicle	2018-03-31 15:14:54
1334	Skukuza_Lower_Sabi	Station17	CAM69552	Camera1	Vehicle	2018-03-31 15:14:56
1335	Skukuza_Lower_Sabi	Station17	CAM66390	Camera2	Vehicle	2018-03-31 15:19:00
1336	Skukuza_Lower_Sabi	Station17	CAM69552	Camera1	Vehicle	2018-03-31 15:19:01
1337	Skukuza_Lower_Sabi	Station17	CAM66390	Camera2	Vehicle	2018-03-31 15:19:06
1338	Skukuza_Lower_Sabi	Station17	CAM69552	Camera1	Vehicle	2018-03-31 15:19:08
1339	Skukuza_Lower_Sabi	Station17	CAM66390	Camera2	Vehicle	2018-03-31 15:20:00
1340	Skukuza_Lower_Sabi	Station17	CAM69552	Camera1	Vehicle	2018-03-31 15:20:02
1341	Skukuza_Lower_Sabi	Station17	CAM66390	Camera2	Vehicle	2018-03-31 15:21:23
1342	Skukuza_Lower_Sabi	Station17	CAM69552	Camera1	Vehicle	2018-03-31 15:21:26
1343	Skukuza_Lower_Sabi	Station17	CAM66390	Camera2	Vehicle	2018-03-31 15:21:50
1344	Skukuza_Lower_Sabi	Station17	CAM69552	Camera1	Vehicle	2018-03-31 15:21:52
1345	Skukuza_Lower_Sabi	Station17	CAM66390	Camera2	Vehicle	2018-03-31 15:24:03
1346	Skukuza_Lower_Sabi	Station17	CAM69552	Camera1	Vehicle	2018-03-31 15:24:05
1347	Skukuza_Lower_Sabi	Station17	CAM69552	Camera1	Vehicle	2018-03-31 15:25:55
1348	Skukuza_Lower_Sabi	Station17	CAM66390	Camera2	Vehicle	2018-03-31 15:25:55
1349	Skukuza_Lower_Sabi	Station14	CAM69694	Camera2	Impala	2018-03-31 15:27:47
1350	Skukuza_Lower_Sabi	Station14	CAM69694	Camera2	Impala	2018-03-31 15:29:18
1351	Skukuza_Lower_Sabi	Station14	CAM69694	Camera2	Impala	2018-03-31 15:29:48
1352	Skukuza_Lower_Sabi	Station17	CAM69552	Camera1	Vehicle	2018-03-31 15:32:31
1353	Skukuza_Lower_Sabi	Station17	CAM66390	Camera2	Vehicle	2018-03-31 15:32:31
1354	Skukuza_Lower_Sabi	Station17	CAM69552	Camera1	Vehicle	2018-03-31 15:33:39
1355	Skukuza_Lower_Sabi	Station17	CAM66390	Camera2	Vehicle	2018-03-31 15:33:39
1356	Skukuza_Lower_Sabi	Station14	CAM69694	Camera2	Impala	2018-03-31 15:34:38
1357	Skukuza_Lower_Sabi	Station14	CAM69636	Camera1	Impala	2018-03-31 15:35:15
1358	Skukuza_Lower_Sabi	Station17	CAM69552	Camera1	Vehicle	2018-03-31 15:35:33
1359	Skukuza_Lower_Sabi	Station17	CAM66390	Camera2	Vehicle	2018-03-31 15:35:33
1360	Skukuza_Lower_Sabi	Station14	CAM69694	Camera2	Impala	2018-03-31 15:35:56
1361	Skukuza_Lower_Sabi	Station14	CAM69636	Camera1	Impala	2018-03-31 15:36:01
1362	Skukuza_Lower_Sabi	Station14	CAM69636	Camera1	Impala	2018-03-31 15:36:08
1363	Skukuza_Lower_Sabi	Station14	CAM69694	Camera2	Impala	2018-03-31 15:36:18
1364	Skukuza_Lower_Sabi	Station14	CAM69636	Camera1	Impala	2018-03-31 15:36:25
1365	Skukuza_Lower_Sabi	Station17	CAM69552	Camera1	Vehicle	2018-03-31 15:39:02
1366	Skukuza_Lower_Sabi	Station17	CAM66390	Camera2	Vehicle	2018-03-31 15:39:02
1367	Skukuza_Lower_Sabi	Station17	CAM69552	Camera1	Vehicle	2018-03-31 15:45:27
1368	Skukuza_Lower_Sabi	Station17	CAM66390	Camera2	Vehicle	2018-03-31 15:45:27
1369	Skukuza_Lower_Sabi	Station17	CAM69552	Camera1	Vehicle	2018-03-31 15:47:27
1370	Skukuza_Lower_Sabi	Station17	CAM66390	Camera2	Vehicle	2018-03-31 15:47:27
1371	Skukuza_Lower_Sabi	Station17	CAM69552	Camera1	Vehicle	2018-03-31 15:48:05
1372	Skukuza_Lower_Sabi	Station17	CAM66390	Camera2	Vehicle	2018-03-31 15:48:05
1373	Skukuza_Lower_Sabi	Station17	CAM66390	Camera2	Vehicle	2018-03-31 15:55:10
1374	Skukuza_Lower_Sabi	Station17	CAM69552	Camera1	Vehicle	2018-03-31 15:55:11
1375	Skukuza_Lower_Sabi	Station17	CAM66390	Camera2	Vehicle	2018-03-31 15:56:07
1376	Skukuza_Lower_Sabi	Station17	CAM69552	Camera1	Vehicle	2018-03-31 15:56:08
1377	Skukuza_Lower_Sabi	Station11	CAM69658	Camera1	Impala	2018-03-31 15:56:39
1378	Skukuza_Lower_Sabi	Station25	CAM69583	Camera2	Impala	2018-03-31 16:07:22
1379	Skukuza_Lower_Sabi	Station25	CAM69583	Camera2	Impala	2018-03-31 16:07:48
1380	Skukuza_Lower_Sabi	Station5	CAM67636	Camera2	Human	2018-03-31 16:11:50
1381	Skukuza_Lower_Sabi	Station5	CAM67636	Camera2	Human	2018-03-31 16:11:57
1382	Skukuza_Lower_Sabi	Station5	CAM67636	Camera2	Human	2018-03-31 16:12:48
1383	Skukuza_Lower_Sabi	Station5	CAM67636	Camera2	Human	2018-03-31 16:13:37
1384	Skukuza_Lower_Sabi	Station14	CAM69636	Camera1	Impala	2018-03-31 16:25:27
1385	Skukuza_Lower_Sabi	Station14	CAM69694	Camera2	Impala	2018-03-31 16:25:41
1386	Skukuza_Lower_Sabi	Station17	CAM66390	Camera2	Vehicle	2018-03-31 16:32:14
1387	Skukuza_Lower_Sabi	Station17	CAM69552	Camera1	Vehicle	2018-03-31 16:32:15
1388	Skukuza_Lower_Sabi	Station17	CAM66390	Camera2	Vehicle	2018-03-31 16:40:53
1389	Skukuza_Lower_Sabi	Station17	CAM69552	Camera1	Vehicle	2018-03-31 16:40:55
1390	Skukuza_Lower_Sabi	Station17	CAM66390	Camera2	Vehicle	2018-03-31 16:41:05
1391	Skukuza_Lower_Sabi	Station17	CAM69552	Camera1	Vehicle	2018-03-31 16:41:06
1392	Skukuza_Lower_Sabi	Station17	CAM66390	Camera2	Vehicle	2018-03-31 16:45:00
1393	Skukuza_Lower_Sabi	Station17	CAM69552	Camera1	Vehicle	2018-03-31 16:45:01
1394	Skukuza_Lower_Sabi	Station17	CAM66390	Camera2	Vehicle	2018-03-31 16:46:29
1395	Skukuza_Lower_Sabi	Station17	CAM69552	Camera1	Vehicle	2018-03-31 16:46:30
1396	Skukuza_Lower_Sabi	Station17	CAM66390	Camera2	Vehicle	2018-03-31 17:21:20
1397	Skukuza_Lower_Sabi	Station17	CAM69552	Camera1	Vehicle	2018-03-31 17:21:21
1398	Skukuza_Lower_Sabi	Station17	CAM66390	Camera2	Vehicle	2018-03-31 17:21:37
1399	Skukuza_Lower_Sabi	Station17	CAM69552	Camera1	Vehicle	2018-03-31 17:21:39
1400	Skukuza_Lower_Sabi	Station25	CAM66411	Camera1	Impala	2018-03-31 17:41:43
1401	Skukuza_Lower_Sabi	Station25	CAM69583	Camera2	Impala	2018-03-31 17:41:59
1402	Skukuza_Lower_Sabi	Station25	CAM69583	Camera2	Impala	2018-03-31 17:42:08
1403	Skukuza_Lower_Sabi	Station25	CAM66411	Camera1	Impala	2018-03-31 17:42:15
1404	Skukuza_Lower_Sabi	Station25	CAM66411	Camera1	Impala	2018-03-31 17:42:24
1405	Skukuza_Lower_Sabi	Station25	CAM66411	Camera1	Impala	2018-03-31 17:42:36
1406	Skukuza_Lower_Sabi	Station25	CAM69583	Camera2	Impala	2018-03-31 17:42:42
1407	Skukuza_Lower_Sabi	Station25	CAM69583	Camera2	Impala	2018-03-31 17:43:18
1408	Skukuza_Lower_Sabi	Station25	CAM69583	Camera2	Impala	2018-03-31 17:43:29
1409	Skukuza_Lower_Sabi	Station25	CAM66411	Camera1	Impala	2018-03-31 17:47:31
1410	Skukuza_Lower_Sabi	Station25	CAM66411	Camera1	Impala	2018-03-31 17:48:50
1411	Skukuza_Lower_Sabi	Station25	CAM66411	Camera1	Impala	2018-03-31 17:49:20
1412	Skukuza_Lower_Sabi	Station25	CAM66411	Camera1	Impala	2018-03-31 17:50:02
1413	Skukuza_Lower_Sabi	Station25	CAM69583	Camera2	Impala	2018-03-31 17:50:33
1414	Skukuza_Lower_Sabi	Station25	CAM69583	Camera2	Impala	2018-03-31 17:51:02
1415	Skukuza_Lower_Sabi	Station25	CAM69583	Camera2	Impala	2018-03-31 17:53:35
1416	Skukuza_Lower_Sabi	Station25	CAM66411	Camera1	Impala	2018-03-31 17:54:20
1417	Skukuza_Lower_Sabi	Station25	CAM66411	Camera1	Impala	2018-03-31 17:54:51
1418	Skukuza_Lower_Sabi	Station25	CAM66411	Camera1	Impala	2018-03-31 17:58:08
1419	Skukuza_Lower_Sabi	Station25	CAM66411	Camera1	Impala	2018-03-31 18:06:41
1420	Skukuza_Lower_Sabi	Station25	CAM69583	Camera2	Impala	2018-03-31 18:07:21
1421	Skukuza_Lower_Sabi	Station25	CAM66411	Camera1	Impala	2018-03-31 18:07:24
1422	Skukuza_Lower_Sabi	Station25	CAM66411	Camera1	Impala	2018-03-31 18:07:45
1423	Skukuza_Lower_Sabi	Station25	CAM66411	Camera1	Impala	2018-03-31 18:11:29
1424	Skukuza_Lower_Sabi	Station25	CAM66411	Camera1	Impala	2018-03-31 18:11:55
1425	Skukuza_Lower_Sabi	Station25	CAM69583	Camera2	Impala	2018-03-31 18:12:04
1426	Skukuza_Lower_Sabi	Station25	CAM66411	Camera1	Impala	2018-03-31 18:13:01
1427	Skukuza_Lower_Sabi	Station25	CAM69583	Camera2	Impala	2018-03-31 18:13:18
1428	Skukuza_Lower_Sabi	Station25	CAM69583	Camera2	Impala	2018-03-31 18:13:39
1429	Skukuza_Lower_Sabi	Station25	CAM66411	Camera1	Impala	2018-03-31 18:13:42
1430	Skukuza_Lower_Sabi	Station25	CAM66411	Camera1	Impala	2018-03-31 18:14:06
1431	Skukuza_Lower_Sabi	Station25	CAM69583	Camera2	Impala	2018-03-31 18:14:09
1432	Skukuza_Lower_Sabi	Station25	CAM69583	Camera2	Impala	2018-03-31 18:14:31
1433	Skukuza_Lower_Sabi	Station25	CAM69583	Camera2	Impala	2018-03-31 18:15:57
1434	Skukuza_Lower_Sabi	Station25	CAM69583	Camera2	Impala	2018-03-31 18:18:38
1435	Skukuza_Lower_Sabi	Station25	CAM66411	Camera1	Impala	2018-03-31 18:20:57
1436	Skukuza_Lower_Sabi	Station25	CAM69583	Camera2	Impala	2018-03-31 18:21:50
1437	Skukuza_Lower_Sabi	Station25	CAM69583	Camera2	Impala	2018-03-31 18:22:13
1438	Skukuza_Lower_Sabi	Station25	CAM69583	Camera2	Impala	2018-03-31 18:22:38
1439	Skukuza_Lower_Sabi	Station25	CAM69583	Camera2	Impala	2018-03-31 18:23:26
1440	Skukuza_Lower_Sabi	Station25	CAM69583	Camera2	Impala	2018-03-31 18:29:02
1441	Skukuza_Lower_Sabi	Station25	CAM69583	Camera2	Impala	2018-03-31 18:37:26
1442	Skukuza_Lower_Sabi	Station25	CAM69583	Camera2	Impala	2018-03-31 18:38:28
1443	Skukuza_Lower_Sabi	Station25	CAM69583	Camera2	Impala	2018-03-31 18:43:09
1444	Skukuza_Lower_Sabi	Station25	CAM69583	Camera2	Impala	2018-03-31 18:43:36
1445	Skukuza_Lower_Sabi	Station25	CAM66411	Camera1	Impala	2018-03-31 18:55:01
1446	Skukuza_Lower_Sabi	Station25	CAM66411	Camera1	Impala	2018-03-31 18:55:23
1447	Skukuza_Lower_Sabi	Station25	CAM66411	Camera1	Impala	2018-03-31 18:56:18
1448	Skukuza_Lower_Sabi	Station25	CAM66411	Camera1	Impala	2018-03-31 19:07:04
1449	Skukuza_Lower_Sabi	Station26	CAM66481	Camera1	Impala	2018-03-31 19:26:00
1450	Skukuza_Lower_Sabi	Station25	CAM69583	Camera2	Impala	2018-03-31 19:36:15
1451	Skukuza_Lower_Sabi	Station25	CAM69583	Camera2	Impala	2018-03-31 19:43:39
1452	Skukuza_Lower_Sabi	Station25	CAM69583	Camera2	Impala	2018-03-31 19:45:54
1453	Skukuza_Lower_Sabi	Station25	CAM66411	Camera1	Impala	2018-03-31 19:49:14
1454	Skukuza_Lower_Sabi	Station25	CAM66411	Camera1	Impala	2018-03-31 19:57:50
1455	Skukuza_Lower_Sabi	Station25	CAM66411	Camera1	Impala	2018-03-31 20:02:06
1456	Skukuza_Lower_Sabi	Station25	CAM69583	Camera2	Impala	2018-03-31 20:10:11
1457	Skukuza_Lower_Sabi	Station25	CAM69583	Camera2	Impala	2018-03-31 20:10:54
1458	Skukuza_Lower_Sabi	Station29	CAM69516	Camera2	Hyaena_Spotted	2018-03-31 20:15:32
1459	Skukuza_Lower_Sabi	Station29	CAM69516	Camera2	Hyaena_Spotted	2018-03-31 20:16:01
1460	Skukuza_Lower_Sabi	Station32	CAM69642	Camera2	Hyaena_Spotted	2018-03-31 20:16:23
1461	Skukuza_Lower_Sabi	Station3	CAM69672	Camera1	Leopard_African	2018-03-31 20:16:39
1462	Skukuza_Lower_Sabi	Station29	CAM69516	Camera2	Hyaena_Spotted	2018-03-31 20:16:46
1463	Skukuza_Lower_Sabi	Station25	CAM66411	Camera1	Impala	2018-03-31 20:18:49
1464	Skukuza_Lower_Sabi	Station25	CAM69583	Camera2	Impala	2018-03-31 20:21:26
1465	Skukuza_Lower_Sabi	Station25	CAM69583	Camera2	Impala	2018-03-31 20:21:53
1466	Skukuza_Lower_Sabi	Station14	CAM69694	Camera2	Hyaena_Spotted	2018-03-31 20:26:49
1467	Skukuza_Lower_Sabi	Station14	CAM69636	Camera1	Hyaena_Spotted	2018-03-31 20:26:58
1468	Skukuza_Lower_Sabi	Station25	CAM69583	Camera2	Impala	2018-03-31 20:28:05
1469	Skukuza_Lower_Sabi	Station25	CAM69583	Camera2	Impala	2018-03-31 20:56:41
1470	Skukuza_Lower_Sabi	Station32	CAM69642	Camera2	Hyaena_Spotted	2018-03-31 21:07:38
1471	Skukuza_Lower_Sabi	Station32	CAM66459	Camera1	Hyaena_Spotted	2018-03-31 21:08:24
1472	Skukuza_Lower_Sabi	Station20	CAM66397	Camera2	Hyaena_Spotted	2018-03-31 21:11:57
1473	Skukuza_Lower_Sabi	Station20	CAM69495	Camera1	Hyaena_Spotted	2018-03-31 21:11:59
1474	Skukuza_Lower_Sabi	Station12	CAM66445	Camera1	Hyaena_Spotted	2018-03-31 23:55:50
1475	Skukuza_Lower_Sabi	Station12	CAM66445	Camera1	Hyaena_Spotted	2018-03-31 23:56:12
1476	Skukuza_Lower_Sabi	Station42	CAM65202	Camera1	Nyala	2018-04-01 00:29:32
1477	Skukuza_Lower_Sabi	Station42	CAM66505	Camera2	Nyala	2018-04-01 00:30:39
1478	Skukuza_Lower_Sabi	Station26	CAM66481	Camera1	Impala	2018-04-01 01:49:55
1479	Skukuza_Lower_Sabi	Station26	CAM69647	Camera2	Impala	2018-04-01 01:49:57
1480	Skukuza_Lower_Sabi	Station17	CAM69552	Camera1	Hyaena_Spotted	2018-04-01 01:55:06
1481	Skukuza_Lower_Sabi	Station17	CAM69552	Camera1	Hyaena_Spotted	2018-04-01 01:56:12
1482	Skukuza_Lower_Sabi	Station17	CAM66390	Camera2	Hyaena_Spotted	2018-04-01 01:56:12
1483	Skukuza_Lower_Sabi	Station17	CAM66390	Camera2	Hyaena_Spotted	2018-04-01 01:56:44
1484	Skukuza_Lower_Sabi	Station17	CAM66390	Camera2	Hyaena_Spotted	2018-04-01 01:57:35
1485	Skukuza_Lower_Sabi	Station17	CAM69552	Camera1	Hyaena_Spotted	2018-04-01 01:59:13
1486	Skukuza_Lower_Sabi	Station39	CAM66404	Camera1	Hyaena_Spotted	2018-04-01 03:23:40
1487	Skukuza_Lower_Sabi	Station39	CAM66404	Camera1	Hyaena_Spotted	2018-04-01 03:24:05
1488	Skukuza_Lower_Sabi	Station39	CAM69728	Camera2	Hyaena_Spotted	2018-04-01 03:24:29
1489	Skukuza_Lower_Sabi	Station26	CAM66481	Camera1	Hyaena_Spotted	2018-04-01 03:55:24
1490	Skukuza_Lower_Sabi	Station26	CAM66481	Camera1	Hyaena_Spotted	2018-04-01 03:56:06
1491	Skukuza_Lower_Sabi	Station26	CAM66481	Camera1	Hyaena_Spotted	2018-04-01 03:56:41
1492	Skukuza_Lower_Sabi	Station3	CAM69681	Camera2	Hyaena_Spotted	2018-04-01 04:53:57
1493	Skukuza_Lower_Sabi	Station3	CAM69681	Camera2	Hyaena_Spotted	2018-04-01 04:54:34
1494	Skukuza_Lower_Sabi	Station25	CAM69583	Camera2	Impala	2018-04-01 05:25:45
1495	Skukuza_Lower_Sabi	Station25	CAM69583	Camera2	Impala	2018-04-01 05:31:29
1496	Skukuza_Lower_Sabi	Station25	CAM66411	Camera1	Impala	2018-04-01 05:31:50
1497	Skukuza_Lower_Sabi	Station25	CAM66411	Camera1	Impala	2018-04-01 05:56:23
1498	Skukuza_Lower_Sabi	Station25	CAM69583	Camera2	Impala	2018-04-01 05:56:51
1499	Skukuza_Lower_Sabi	Station25	CAM66411	Camera1	Impala	2018-04-01 05:57:04
1500	Skukuza_Lower_Sabi	Station4	CAM69688	Camera1	Hyaena_Spotted	2018-04-01 06:16:04
1501	Skukuza_Lower_Sabi	Station35	CAM69699	Camera1	Duiker_Grey	2018-04-01 06:21:04
1502	Skukuza_Lower_Sabi	Station4	CAM69688	Camera1	Hyaena_Spotted	2018-04-01 06:21:09
1503	Skukuza_Lower_Sabi	Station25	CAM69583	Camera2	Impala	2018-04-01 06:24:02
1504	Skukuza_Lower_Sabi	Station2	CAM69678	Camera1	Duiker_Grey	2018-04-01 06:24:57
1505	Skukuza_Lower_Sabi	Station35	CAM69699	Camera1	Duiker_Grey	2018-04-01 06:32:34
1506	Skukuza_Lower_Sabi	Station35	CAM69699	Camera1	Duiker_Grey	2018-04-01 06:44:18
1507	Skukuza_Lower_Sabi	Station35	CAM69699	Camera1	Duiker_Grey	2018-04-01 06:44:38
1508	Skukuza_Lower_Sabi	Station10	CAM69788	Camera1	Duiker_Grey	2018-04-01 07:05:01
1509	Skukuza_Lower_Sabi	Station35	CAM69699	Camera1	Duiker_Grey	2018-04-01 07:10:10
1510	Skukuza_Lower_Sabi	Station35	CAM69699	Camera1	Duiker_Grey	2018-04-01 07:10:40
1511	Skukuza_Lower_Sabi	Station33	CAM66446	Camera2	Impala	2018-04-01 07:25:54
1512	Skukuza_Lower_Sabi	Station33	CAM66446	Camera2	Impala	2018-04-01 07:26:14
1513	Skukuza_Lower_Sabi	Station14	CAM69636	Camera1	Duiker_Grey	2018-04-01 07:40:11
1514	Skukuza_Lower_Sabi	Station17	CAM69552	Camera1	Vehicle	2018-04-01 07:41:09
1515	Skukuza_Lower_Sabi	Station17	CAM66390	Camera2	Vehicle	2018-04-01 07:41:09
1516	Skukuza_Lower_Sabi	Station33	CAM66446	Camera2	Impala	2018-04-01 07:43:39
1517	Skukuza_Lower_Sabi	Station33	CAM66446	Camera2	Impala	2018-04-01 07:43:47
1518	Skukuza_Lower_Sabi	Station33	CAM66446	Camera2	Impala	2018-04-01 07:43:58
1519	Skukuza_Lower_Sabi	Station33	CAM66446	Camera2	Impala	2018-04-01 07:44:05
1520	Skukuza_Lower_Sabi	Station33	CAM66439	Camera1	Impala	2018-04-01 07:44:37
1521	Skukuza_Lower_Sabi	Station33	CAM66439	Camera1	Impala	2018-04-01 07:44:47
1522	Skukuza_Lower_Sabi	Station33	CAM66439	Camera1	Impala	2018-04-01 07:44:56
1523	Skukuza_Lower_Sabi	Station17	CAM69552	Camera1	Vehicle	2018-04-01 07:45:03
1524	Skukuza_Lower_Sabi	Station17	CAM66390	Camera2	Vehicle	2018-04-01 07:45:03
1525	Skukuza_Lower_Sabi	Station28	CAM69589	Camera2	Bushbuck	2018-04-01 07:53:45
1526	Skukuza_Lower_Sabi	Station5	CAM69537	Camera1	Duiker_Grey	2018-04-01 08:24:23
1527	Skukuza_Lower_Sabi	Station17	CAM66390	Camera2	Vehicle	2018-04-01 08:41:07
1528	Skukuza_Lower_Sabi	Station17	CAM69552	Camera1	Vehicle	2018-04-01 08:41:08
1529	Skukuza_Lower_Sabi	Station17	CAM69552	Camera1	Vehicle	2018-04-01 08:45:51
1530	Skukuza_Lower_Sabi	Station17	CAM66390	Camera2	Vehicle	2018-04-01 08:45:51
1531	Skukuza_Lower_Sabi	Station17	CAM66390	Camera2	Vehicle	2018-04-01 08:46:02
1532	Skukuza_Lower_Sabi	Station17	CAM69552	Camera1	Vehicle	2018-04-01 08:46:03
1533	Skukuza_Lower_Sabi	Station17	CAM66390	Camera2	Vehicle	2018-04-01 08:46:46
1534	Skukuza_Lower_Sabi	Station17	CAM69552	Camera1	Vehicle	2018-04-01 08:46:48
1535	Skukuza_Lower_Sabi	Station17	CAM66390	Camera2	Vehicle	2018-04-01 08:49:11
1536	Skukuza_Lower_Sabi	Station17	CAM69552	Camera1	Vehicle	2018-04-01 08:49:12
1537	Skukuza_Lower_Sabi	Station17	CAM66390	Camera2	Vehicle	2018-04-01 08:52:27
1538	Skukuza_Lower_Sabi	Station17	CAM69552	Camera1	Vehicle	2018-04-01 08:52:28
1539	Skukuza_Lower_Sabi	Station17	CAM69552	Camera1	Vehicle	2018-04-01 08:52:37
1540	Skukuza_Lower_Sabi	Station17	CAM66390	Camera2	Vehicle	2018-04-01 08:52:39
1541	Skukuza_Lower_Sabi	Station17	CAM69552	Camera1	Vehicle	2018-04-01 08:52:45
1542	Skukuza_Lower_Sabi	Station17	CAM66390	Camera2	Vehicle	2018-04-01 08:55:29
1543	Skukuza_Lower_Sabi	Station17	CAM69552	Camera1	Vehicle	2018-04-01 08:55:30
1544	Skukuza_Lower_Sabi	Station17	CAM66390	Camera2	Vehicle	2018-04-01 08:57:48
1545	Skukuza_Lower_Sabi	Station17	CAM69552	Camera1	Vehicle	2018-04-01 08:57:49
1546	Skukuza_Lower_Sabi	Station17	CAM66390	Camera2	Vehicle	2018-04-01 08:58:09
1547	Skukuza_Lower_Sabi	Station17	CAM69552	Camera1	Vehicle	2018-04-01 08:58:11
1548	Skukuza_Lower_Sabi	Station17	CAM69552	Camera1	Vehicle	2018-04-01 09:03:51
1549	Skukuza_Lower_Sabi	Station17	CAM66390	Camera2	Vehicle	2018-04-01 09:03:51
1550	Skukuza_Lower_Sabi	Station17	CAM66390	Camera2	Vehicle	2018-04-01 09:05:02
1551	Skukuza_Lower_Sabi	Station17	CAM69552	Camera1	Vehicle	2018-04-01 09:05:03
1552	Skukuza_Lower_Sabi	Station17	CAM69552	Camera1	Vehicle	2018-04-01 09:09:29
1553	Skukuza_Lower_Sabi	Station17	CAM66390	Camera2	Vehicle	2018-04-01 09:09:29
1554	Skukuza_Lower_Sabi	Station17	CAM69552	Camera1	Vehicle	2018-04-01 09:12:53
1555	Skukuza_Lower_Sabi	Station17	CAM66390	Camera2	Vehicle	2018-04-01 09:12:53
1556	Skukuza_Lower_Sabi	Station17	CAM69552	Camera1	Vehicle	2018-04-01 09:13:36
1557	Skukuza_Lower_Sabi	Station17	CAM66390	Camera2	Vehicle	2018-04-01 09:13:36
1558	Skukuza_Lower_Sabi	Station17	CAM66390	Camera2	Vehicle	2018-04-01 09:13:50
1559	Skukuza_Lower_Sabi	Station17	CAM69552	Camera1	Vehicle	2018-04-01 09:13:51
1560	Skukuza_Lower_Sabi	Station17	CAM69552	Camera1	Vehicle	2018-04-01 09:25:04
1561	Skukuza_Lower_Sabi	Station17	CAM66390	Camera2	Vehicle	2018-04-01 09:25:04
1562	Skukuza_Lower_Sabi	Station17	CAM69552	Camera1	Vehicle	2018-04-01 09:26:49
1563	Skukuza_Lower_Sabi	Station17	CAM66390	Camera2	Vehicle	2018-04-01 09:26:49
1564	Skukuza_Lower_Sabi	Station17	CAM69552	Camera1	Vehicle	2018-04-01 09:27:27
1565	Skukuza_Lower_Sabi	Station17	CAM66390	Camera2	Vehicle	2018-04-01 09:27:27
1566	Skukuza_Lower_Sabi	Station11	CAM69658	Camera1	Impala	2018-04-01 09:36:11
1567	Skukuza_Lower_Sabi	Station17	CAM69552	Camera1	Vehicle	2018-04-01 09:40:00
1568	Skukuza_Lower_Sabi	Station17	CAM66390	Camera2	Vehicle	2018-04-01 09:40:00
1569	Skukuza_Lower_Sabi	Station17	CAM69552	Camera1	Vehicle	2018-04-01 09:40:43
1570	Skukuza_Lower_Sabi	Station17	CAM66390	Camera2	Vehicle	2018-04-01 09:40:43
1571	Skukuza_Lower_Sabi	Station17	CAM66390	Camera2	Vehicle	2018-04-01 09:41:19
1572	Skukuza_Lower_Sabi	Station17	CAM69552	Camera1	Vehicle	2018-04-01 09:41:20
1573	Skukuza_Lower_Sabi	Station17	CAM69552	Camera1	Vehicle	2018-04-01 09:44:02
1574	Skukuza_Lower_Sabi	Station17	CAM66390	Camera2	Vehicle	2018-04-01 09:44:02
1575	Skukuza_Lower_Sabi	Station26	CAM66481	Camera1	Impala	2018-04-01 09:53:01
1576	Skukuza_Lower_Sabi	Station17	CAM66390	Camera2	Vehicle	2018-04-01 09:54:55
1577	Skukuza_Lower_Sabi	Station17	CAM69552	Camera1	Vehicle	2018-04-01 09:54:56
1578	Skukuza_Lower_Sabi	Station17	CAM66390	Camera2	Vehicle	2018-04-01 09:57:28
1579	Skukuza_Lower_Sabi	Station17	CAM69552	Camera1	Vehicle	2018-04-01 09:57:29
1580	Skukuza_Lower_Sabi	Station17	CAM69552	Camera1	Vehicle	2018-04-01 09:57:41
1581	Skukuza_Lower_Sabi	Station17	CAM66390	Camera2	Vehicle	2018-04-01 09:57:41
1582	Skukuza_Lower_Sabi	Station17	CAM69552	Camera1	Vehicle	2018-04-01 10:01:37
1583	Skukuza_Lower_Sabi	Station17	CAM66390	Camera2	Vehicle	2018-04-01 10:01:37
1584	Skukuza_Lower_Sabi	Station20	CAM69495	Camera1	Steenbok	2018-04-01 10:08:39
1585	Skukuza_Lower_Sabi	Station17	CAM69552	Camera1	Vehicle	2018-04-01 10:09:08
1586	Skukuza_Lower_Sabi	Station17	CAM66390	Camera2	Vehicle	2018-04-01 10:09:08
1587	Skukuza_Lower_Sabi	Station11	CAM69439	Camera2	Impala	2018-04-01 10:09:25
1588	Skukuza_Lower_Sabi	Station17	CAM66390	Camera2	Vehicle	2018-04-01 10:09:38
1589	Skukuza_Lower_Sabi	Station17	CAM69552	Camera1	Vehicle	2018-04-01 10:09:39
1590	Skukuza_Lower_Sabi	Station17	CAM66390	Camera2	Vehicle	2018-04-01 10:10:06
1591	Skukuza_Lower_Sabi	Station17	CAM69552	Camera1	Vehicle	2018-04-01 10:10:07
1592	Skukuza_Lower_Sabi	Station17	CAM66390	Camera2	Vehicle	2018-04-01 10:18:50
1593	Skukuza_Lower_Sabi	Station17	CAM69552	Camera1	Vehicle	2018-04-01 10:18:51
1594	Skukuza_Lower_Sabi	Station11	CAM69439	Camera2	Impala	2018-04-01 10:18:51
1595	Skukuza_Lower_Sabi	Station11	CAM69439	Camera2	Impala	2018-04-01 10:19:12
1596	Skukuza_Lower_Sabi	Station11	CAM69439	Camera2	Impala	2018-04-01 10:19:22
1597	Skukuza_Lower_Sabi	Station17	CAM66390	Camera2	Vehicle	2018-04-01 10:22:04
1598	Skukuza_Lower_Sabi	Station17	CAM69552	Camera1	Vehicle	2018-04-01 10:22:05
1599	Skukuza_Lower_Sabi	Station25	CAM69583	Camera2	Impala	2018-04-01 10:23:46
1600	Skukuza_Lower_Sabi	Station45	CAM69631	Camera1	Steenbok	2018-04-01 10:23:50
1601	Skukuza_Lower_Sabi	Station11	CAM69439	Camera2	Impala	2018-04-01 10:24:37
1602	Skukuza_Lower_Sabi	Station45	CAM69639	Camera2	Steenbok	2018-04-01 10:24:46
1603	Skukuza_Lower_Sabi	Station10	CAM69788	Camera1	Duiker_Grey	2018-04-01 10:28:13
1604	Skukuza_Lower_Sabi	Station25	CAM69583	Camera2	Impala	2018-04-01 10:30:33
1605	Skukuza_Lower_Sabi	Station17	CAM66390	Camera2	Vehicle	2018-04-01 10:31:19
1606	Skukuza_Lower_Sabi	Station17	CAM69552	Camera1	Vehicle	2018-04-01 10:31:21
1607	Skukuza_Lower_Sabi	Station17	CAM66390	Camera2	Vehicle	2018-04-01 10:38:01
1608	Skukuza_Lower_Sabi	Station17	CAM69552	Camera1	Vehicle	2018-04-01 10:38:02
1609	Skukuza_Lower_Sabi	Station17	CAM66390	Camera2	Vehicle	2018-04-01 10:38:42
1610	Skukuza_Lower_Sabi	Station17	CAM69552	Camera1	Vehicle	2018-04-01 10:38:44
1611	Skukuza_Lower_Sabi	Station17	CAM66390	Camera2	Vehicle	2018-04-01 10:39:11
1612	Skukuza_Lower_Sabi	Station17	CAM69552	Camera1	Vehicle	2018-04-01 10:39:13
1613	Skukuza_Lower_Sabi	Station17	CAM66390	Camera2	Vehicle	2018-04-01 10:39:33
1614	Skukuza_Lower_Sabi	Station17	CAM69552	Camera1	Vehicle	2018-04-01 10:39:34
1615	Skukuza_Lower_Sabi	Station17	CAM66390	Camera2	Vehicle	2018-04-01 10:39:48
1616	Skukuza_Lower_Sabi	Station17	CAM69552	Camera1	Vehicle	2018-04-01 10:39:49
1617	Skukuza_Lower_Sabi	Station17	CAM66390	Camera2	Vehicle	2018-04-01 10:41:03
1618	Skukuza_Lower_Sabi	Station17	CAM69552	Camera1	Vehicle	2018-04-01 10:41:04
1619	Skukuza_Lower_Sabi	Station17	CAM66390	Camera2	Vehicle	2018-04-01 10:41:29
1620	Skukuza_Lower_Sabi	Station17	CAM69552	Camera1	Vehicle	2018-04-01 10:41:31
1621	Skukuza_Lower_Sabi	Station17	CAM66390	Camera2	Vehicle	2018-04-01 10:42:28
1622	Skukuza_Lower_Sabi	Station17	CAM69552	Camera1	Vehicle	2018-04-01 10:42:30
1623	Skukuza_Lower_Sabi	Station17	CAM66390	Camera2	Vehicle	2018-04-01 10:48:24
1624	Skukuza_Lower_Sabi	Station17	CAM69552	Camera1	Vehicle	2018-04-01 10:48:25
1625	Skukuza_Lower_Sabi	Station17	CAM66390	Camera2	Vehicle	2018-04-01 10:49:00
1626	Skukuza_Lower_Sabi	Station17	CAM69552	Camera1	Vehicle	2018-04-01 10:49:01
1627	Skukuza_Lower_Sabi	Station17	CAM66390	Camera2	Vehicle	2018-04-01 10:50:14
1628	Skukuza_Lower_Sabi	Station17	CAM69552	Camera1	Vehicle	2018-04-01 10:50:16
1629	Skukuza_Lower_Sabi	Station25	CAM69583	Camera2	Impala	2018-04-01 10:50:49
1630	Skukuza_Lower_Sabi	Station25	CAM69583	Camera2	Impala	2018-04-01 10:51:47
1631	Skukuza_Lower_Sabi	Station25	CAM66411	Camera1	Impala	2018-04-01 10:52:55
1632	Skukuza_Lower_Sabi	Station24	CAM66494	Camera1	Impala	2018-04-01 10:55:47
1633	Skukuza_Lower_Sabi	Station24	CAM66494	Camera1	Impala	2018-04-01 10:56:15
1634	Skukuza_Lower_Sabi	Station25	CAM66411	Camera1	Impala	2018-04-01 10:58:09
1635	Skukuza_Lower_Sabi	Station25	CAM66411	Camera1	Impala	2018-04-01 10:58:38
1636	Skukuza_Lower_Sabi	Station17	CAM66390	Camera2	Vehicle	2018-04-01 11:01:45
1637	Skukuza_Lower_Sabi	Station17	CAM69552	Camera1	Vehicle	2018-04-01 11:01:47
1638	Skukuza_Lower_Sabi	Station17	CAM66390	Camera2	Vehicle	2018-04-01 11:03:54
1639	Skukuza_Lower_Sabi	Station17	CAM69552	Camera1	Vehicle	2018-04-01 11:03:56
1640	Skukuza_Lower_Sabi	Station17	CAM69552	Camera1	Vehicle	2018-04-01 11:04:03
1641	Skukuza_Lower_Sabi	Station17	CAM66390	Camera2	Vehicle	2018-04-01 11:05:59
1642	Skukuza_Lower_Sabi	Station17	CAM69552	Camera1	Vehicle	2018-04-01 11:06:00
1643	Skukuza_Lower_Sabi	Station17	CAM66390	Camera2	Vehicle	2018-04-01 11:07:31
1644	Skukuza_Lower_Sabi	Station17	CAM69552	Camera1	Vehicle	2018-04-01 11:07:32
1645	Skukuza_Lower_Sabi	Station17	CAM66390	Camera2	Vehicle	2018-04-01 11:09:33
1646	Skukuza_Lower_Sabi	Station17	CAM69552	Camera1	Vehicle	2018-04-01 11:09:34
1647	Skukuza_Lower_Sabi	Station17	CAM66390	Camera2	Vehicle	2018-04-01 11:12:49
1648	Skukuza_Lower_Sabi	Station17	CAM69552	Camera1	Vehicle	2018-04-01 11:12:51
1649	Skukuza_Lower_Sabi	Station17	CAM66390	Camera2	Vehicle	2018-04-01 11:19:07
1650	Skukuza_Lower_Sabi	Station17	CAM69552	Camera1	Vehicle	2018-04-01 11:19:08
1651	Skukuza_Lower_Sabi	Station17	CAM69552	Camera1	Vehicle	2018-04-01 11:19:14
1652	Skukuza_Lower_Sabi	Station17	CAM66390	Camera2	Vehicle	2018-04-01 11:20:16
1653	Skukuza_Lower_Sabi	Station17	CAM69552	Camera1	Vehicle	2018-04-01 11:20:18
1654	Skukuza_Lower_Sabi	Station17	CAM66390	Camera2	Vehicle	2018-04-01 11:22:08
1655	Skukuza_Lower_Sabi	Station17	CAM69552	Camera1	Vehicle	2018-04-01 11:22:09
1656	Skukuza_Lower_Sabi	Station17	CAM66390	Camera2	Vehicle	2018-04-01 11:22:47
1657	Skukuza_Lower_Sabi	Station17	CAM69552	Camera1	Vehicle	2018-04-01 11:22:48
1658	Skukuza_Lower_Sabi	Station17	CAM66390	Camera2	Vehicle	2018-04-01 11:23:10
1659	Skukuza_Lower_Sabi	Station17	CAM69552	Camera1	Vehicle	2018-04-01 11:23:12
1660	Skukuza_Lower_Sabi	Station17	CAM66390	Camera2	Vehicle	2018-04-01 11:27:56
1661	Skukuza_Lower_Sabi	Station17	CAM69552	Camera1	Vehicle	2018-04-01 11:27:57
1662	Skukuza_Lower_Sabi	Station17	CAM69552	Camera1	Vehicle	2018-04-01 11:28:56
1663	Skukuza_Lower_Sabi	Station17	CAM66390	Camera2	Vehicle	2018-04-01 11:28:56
1664	Skukuza_Lower_Sabi	Station17	CAM69552	Camera1	Vehicle	2018-04-01 11:30:11
1665	Skukuza_Lower_Sabi	Station17	CAM66390	Camera2	Vehicle	2018-04-01 11:30:11
1666	Skukuza_Lower_Sabi	Station17	CAM69552	Camera1	Vehicle	2018-04-01 11:31:58
1667	Skukuza_Lower_Sabi	Station17	CAM66390	Camera2	Vehicle	2018-04-01 11:31:58
1668	Skukuza_Lower_Sabi	Station17	CAM69552	Camera1	Vehicle	2018-04-01 11:32:05
1669	Skukuza_Lower_Sabi	Station17	CAM66390	Camera2	Vehicle	2018-04-01 11:32:05
1670	Skukuza_Lower_Sabi	Station17	CAM69552	Camera1	Vehicle	2018-04-01 11:34:18
1671	Skukuza_Lower_Sabi	Station17	CAM66390	Camera2	Vehicle	2018-04-01 11:34:18
1672	Skukuza_Lower_Sabi	Station17	CAM69552	Camera1	Vehicle	2018-04-01 11:35:15
1673	Skukuza_Lower_Sabi	Station17	CAM66390	Camera2	Vehicle	2018-04-01 11:35:15
1674	Skukuza_Lower_Sabi	Station17	CAM69552	Camera1	Vehicle	2018-04-01 11:38:18
1675	Skukuza_Lower_Sabi	Station17	CAM66390	Camera2	Vehicle	2018-04-01 11:38:18
1676	Skukuza_Lower_Sabi	Station17	CAM66390	Camera2	Vehicle	2018-04-01 11:40:56
1677	Skukuza_Lower_Sabi	Station17	CAM69552	Camera1	Vehicle	2018-04-01 11:40:57
1678	Skukuza_Lower_Sabi	Station17	CAM66390	Camera2	Vehicle	2018-04-01 11:42:40
1679	Skukuza_Lower_Sabi	Station17	CAM69552	Camera1	Vehicle	2018-04-01 11:42:41
1680	Skukuza_Lower_Sabi	Station17	CAM69552	Camera1	Vehicle	2018-04-01 11:49:19
1681	Skukuza_Lower_Sabi	Station17	CAM66390	Camera2	Vehicle	2018-04-01 11:49:19
1682	Skukuza_Lower_Sabi	Station17	CAM66390	Camera2	Vehicle	2018-04-01 12:00:07
1683	Skukuza_Lower_Sabi	Station17	CAM69552	Camera1	Vehicle	2018-04-01 12:00:08
1684	Skukuza_Lower_Sabi	Station17	CAM66390	Camera2	Vehicle	2018-04-01 12:03:33
1685	Skukuza_Lower_Sabi	Station17	CAM69552	Camera1	Vehicle	2018-04-01 12:03:34
1686	Skukuza_Lower_Sabi	Station17	CAM69552	Camera1	Vehicle	2018-04-01 12:09:18
1687	Skukuza_Lower_Sabi	Station17	CAM66390	Camera2	Vehicle	2018-04-01 12:09:18
1688	Skukuza_Lower_Sabi	Station25	CAM66411	Camera1	Impala	2018-04-01 12:12:29
1689	Skukuza_Lower_Sabi	Station17	CAM66390	Camera2	Vehicle	2018-04-01 12:12:39
1690	Skukuza_Lower_Sabi	Station17	CAM69552	Camera1	Vehicle	2018-04-01 12:12:40
1691	Skukuza_Lower_Sabi	Station17	CAM69552	Camera1	Vehicle	2018-04-01 12:15:40
1692	Skukuza_Lower_Sabi	Station17	CAM66390	Camera2	Vehicle	2018-04-01 12:15:40
1693	Skukuza_Lower_Sabi	Station17	CAM69552	Camera1	Vehicle	2018-04-01 12:16:49
1694	Skukuza_Lower_Sabi	Station17	CAM66390	Camera2	Vehicle	2018-04-01 12:16:49
1695	Skukuza_Lower_Sabi	Station17	CAM69552	Camera1	Vehicle	2018-04-01 12:17:03
1696	Skukuza_Lower_Sabi	Station17	CAM66390	Camera2	Vehicle	2018-04-01 12:17:03
1697	Skukuza_Lower_Sabi	Station17	CAM66390	Camera2	Vehicle	2018-04-01 12:19:16
1698	Skukuza_Lower_Sabi	Station17	CAM69552	Camera1	Vehicle	2018-04-01 12:19:17
1699	Skukuza_Lower_Sabi	Station17	CAM69552	Camera1	Vehicle	2018-04-01 12:19:31
1700	Skukuza_Lower_Sabi	Station17	CAM66390	Camera2	Vehicle	2018-04-01 12:19:31
1701	Skukuza_Lower_Sabi	Station17	CAM66390	Camera2	Vehicle	2018-04-01 12:20:03
1702	Skukuza_Lower_Sabi	Station17	CAM69552	Camera1	Vehicle	2018-04-01 12:20:04
1703	Skukuza_Lower_Sabi	Station17	CAM69552	Camera1	Vehicle	2018-04-01 12:25:19
1704	Skukuza_Lower_Sabi	Station17	CAM66390	Camera2	Vehicle	2018-04-01 12:25:19
1705	Skukuza_Lower_Sabi	Station17	CAM66390	Camera2	Vehicle	2018-04-01 12:25:37
1706	Skukuza_Lower_Sabi	Station17	CAM69552	Camera1	Vehicle	2018-04-01 12:25:38
1707	Skukuza_Lower_Sabi	Station17	CAM66390	Camera2	Vehicle	2018-04-01 12:28:37
1708	Skukuza_Lower_Sabi	Station25	CAM66411	Camera1	Impala	2018-04-01 12:28:46
1709	Skukuza_Lower_Sabi	Station17	CAM66390	Camera2	Vehicle	2018-04-01 12:29:50
1710	Skukuza_Lower_Sabi	Station17	CAM69552	Camera1	Vehicle	2018-04-01 12:29:51
1711	Skukuza_Lower_Sabi	Station25	CAM66411	Camera1	Impala	2018-04-01 12:30:41
1712	Skukuza_Lower_Sabi	Station25	CAM66411	Camera1	Impala	2018-04-01 12:30:53
1713	Skukuza_Lower_Sabi	Station25	CAM69583	Camera2	Impala	2018-04-01 12:30:59
1714	Skukuza_Lower_Sabi	Station25	CAM66411	Camera1	Impala	2018-04-01 12:31:04
1715	Skukuza_Lower_Sabi	Station25	CAM69583	Camera2	Impala	2018-04-01 12:31:06
1716	Skukuza_Lower_Sabi	Station25	CAM69583	Camera2	Impala	2018-04-01 12:31:16
1717	Skukuza_Lower_Sabi	Station25	CAM66411	Camera1	Impala	2018-04-01 12:31:27
1718	Skukuza_Lower_Sabi	Station17	CAM66390	Camera2	Vehicle	2018-04-01 12:31:45
1719	Skukuza_Lower_Sabi	Station17	CAM69552	Camera1	Vehicle	2018-04-01 12:31:46
1720	Skukuza_Lower_Sabi	Station25	CAM69583	Camera2	Impala	2018-04-01 12:32:09
1721	Skukuza_Lower_Sabi	Station25	CAM66411	Camera1	Impala	2018-04-01 12:32:55
1722	Skukuza_Lower_Sabi	Station25	CAM69583	Camera2	Impala	2018-04-01 12:33:32
1723	Skukuza_Lower_Sabi	Station5	CAM69537	Camera1	Steenbok	2018-04-01 12:34:28
1724	Skukuza_Lower_Sabi	Station17	CAM69552	Camera1	Vehicle	2018-04-01 12:39:41
1725	Skukuza_Lower_Sabi	Station17	CAM66390	Camera2	Vehicle	2018-04-01 12:39:41
1726	Skukuza_Lower_Sabi	Station17	CAM69552	Camera1	Vehicle	2018-04-01 12:39:47
1727	Skukuza_Lower_Sabi	Station17	CAM66390	Camera2	Vehicle	2018-04-01 12:39:47
1728	Skukuza_Lower_Sabi	Station17	CAM69552	Camera1	Vehicle	2018-04-01 12:41:10
1729	Skukuza_Lower_Sabi	Station17	CAM66390	Camera2	Vehicle	2018-04-01 12:41:10
1730	Skukuza_Lower_Sabi	Station25	CAM69583	Camera2	Impala	2018-04-01 12:41:39
1731	Skukuza_Lower_Sabi	Station25	CAM69583	Camera2	Impala	2018-04-01 12:41:50
1732	Skukuza_Lower_Sabi	Station25	CAM69583	Camera2	Impala	2018-04-01 12:42:51
1733	Skukuza_Lower_Sabi	Station17	CAM66390	Camera2	Vehicle	2018-04-01 12:42:58
1734	Skukuza_Lower_Sabi	Station17	CAM69552	Camera1	Vehicle	2018-04-01 12:42:59
1735	Skukuza_Lower_Sabi	Station17	CAM69552	Camera1	Vehicle	2018-04-01 12:44:03
1736	Skukuza_Lower_Sabi	Station17	CAM66390	Camera2	Vehicle	2018-04-01 12:44:03
1737	Skukuza_Lower_Sabi	Station4	CAM69688	Camera1	Impala	2018-04-01 12:46:10
1738	Skukuza_Lower_Sabi	Station17	CAM66390	Camera2	Vehicle	2018-04-01 12:46:49
1739	Skukuza_Lower_Sabi	Station17	CAM69552	Camera1	Vehicle	2018-04-01 12:46:50
1740	Skukuza_Lower_Sabi	Station17	CAM66390	Camera2	Vehicle	2018-04-01 12:47:10
1741	Skukuza_Lower_Sabi	Station17	CAM69552	Camera1	Vehicle	2018-04-01 12:47:11
1742	Skukuza_Lower_Sabi	Station17	CAM69552	Camera1	Vehicle	2018-04-01 12:47:40
1743	Skukuza_Lower_Sabi	Station17	CAM66390	Camera2	Vehicle	2018-04-01 12:47:40
1744	Skukuza_Lower_Sabi	Station17	CAM66390	Camera2	Vehicle	2018-04-01 12:48:01
1745	Skukuza_Lower_Sabi	Station17	CAM69552	Camera1	Vehicle	2018-04-01 12:48:02
1746	Skukuza_Lower_Sabi	Station17	CAM66390	Camera2	Vehicle	2018-04-01 12:48:18
1747	Skukuza_Lower_Sabi	Station17	CAM69552	Camera1	Vehicle	2018-04-01 12:48:19
1748	Skukuza_Lower_Sabi	Station17	CAM69552	Camera1	Vehicle	2018-04-01 12:55:00
1749	Skukuza_Lower_Sabi	Station17	CAM66390	Camera2	Vehicle	2018-04-01 12:55:00
1750	Skukuza_Lower_Sabi	Station17	CAM66390	Camera2	Vehicle	2018-04-01 12:59:36
1751	Skukuza_Lower_Sabi	Station17	CAM69552	Camera1	Vehicle	2018-04-01 12:59:39
1752	Skukuza_Lower_Sabi	Station17	CAM66390	Camera2	Vehicle	2018-04-01 13:06:00
1753	Skukuza_Lower_Sabi	Station17	CAM69552	Camera1	Vehicle	2018-04-01 13:06:02
1754	Skukuza_Lower_Sabi	Station17	CAM66390	Camera2	Vehicle	2018-04-01 13:06:23
1755	Skukuza_Lower_Sabi	Station17	CAM69552	Camera1	Vehicle	2018-04-01 13:06:25
1756	Skukuza_Lower_Sabi	Station17	CAM66390	Camera2	Vehicle	2018-04-01 13:06:53
1757	Skukuza_Lower_Sabi	Station17	CAM69552	Camera1	Vehicle	2018-04-01 13:06:55
1758	Skukuza_Lower_Sabi	Station17	CAM66390	Camera2	Vehicle	2018-04-01 13:10:01
1759	Skukuza_Lower_Sabi	Station17	CAM69552	Camera1	Vehicle	2018-04-01 13:10:04
1760	Skukuza_Lower_Sabi	Station30	CAM69541	Camera2	Human	2018-04-01 13:12:13
1761	Skukuza_Lower_Sabi	Station17	CAM66390	Camera2	Vehicle	2018-04-01 13:17:42
1762	Skukuza_Lower_Sabi	Station17	CAM69552	Camera1	Vehicle	2018-04-01 13:17:44
1763	Skukuza_Lower_Sabi	Station25	CAM69583	Camera2	Impala	2018-04-01 13:17:53
1764	Skukuza_Lower_Sabi	Station25	CAM66411	Camera1	Impala	2018-04-01 13:20:05
1765	Skukuza_Lower_Sabi	Station17	CAM66390	Camera2	Vehicle	2018-04-01 13:30:25
1766	Skukuza_Lower_Sabi	Station17	CAM69552	Camera1	Vehicle	2018-04-01 13:30:27
1767	Skukuza_Lower_Sabi	Station17	CAM66390	Camera2	Vehicle	2018-04-01 13:32:31
1768	Skukuza_Lower_Sabi	Station17	CAM69552	Camera1	Vehicle	2018-04-01 13:32:33
1769	Skukuza_Lower_Sabi	Station35	CAM69699	Camera1	Impala	2018-04-01 13:33:25
1770	Skukuza_Lower_Sabi	Station17	CAM66390	Camera2	Vehicle	2018-04-01 13:35:08
1771	Skukuza_Lower_Sabi	Station17	CAM69552	Camera1	Vehicle	2018-04-01 13:35:11
1772	Skukuza_Lower_Sabi	Station17	CAM66390	Camera2	Vehicle	2018-04-01 13:35:21
1773	Skukuza_Lower_Sabi	Station17	CAM69552	Camera1	Vehicle	2018-04-01 13:35:23
1774	Skukuza_Lower_Sabi	Station17	CAM66390	Camera2	Vehicle	2018-04-01 13:35:35
1775	Skukuza_Lower_Sabi	Station17	CAM69552	Camera1	Vehicle	2018-04-01 13:35:37
1776	Skukuza_Lower_Sabi	Station25	CAM69583	Camera2	Impala	2018-04-01 13:36:15
1777	Skukuza_Lower_Sabi	Station25	CAM69583	Camera2	Impala	2018-04-01 13:37:03
1778	Skukuza_Lower_Sabi	Station25	CAM69583	Camera2	Impala	2018-04-01 13:38:21
1779	Skukuza_Lower_Sabi	Station25	CAM69583	Camera2	Impala	2018-04-01 13:40:33
1780	Skukuza_Lower_Sabi	Station25	CAM69583	Camera2	Impala	2018-04-01 13:41:01
1781	Skukuza_Lower_Sabi	Station17	CAM66390	Camera2	Vehicle	2018-04-01 13:43:52
1782	Skukuza_Lower_Sabi	Station17	CAM69552	Camera1	Vehicle	2018-04-01 13:43:55
1783	Skukuza_Lower_Sabi	Station17	CAM66390	Camera2	Vehicle	2018-04-01 13:44:13
1784	Skukuza_Lower_Sabi	Station17	CAM69552	Camera1	Vehicle	2018-04-01 13:44:15
1785	Skukuza_Lower_Sabi	Station17	CAM66390	Camera2	Vehicle	2018-04-01 13:44:35
1786	Skukuza_Lower_Sabi	Station17	CAM69552	Camera1	Vehicle	2018-04-01 13:44:37
1787	Skukuza_Lower_Sabi	Station17	CAM66390	Camera2	Vehicle	2018-04-01 13:46:26
1788	Skukuza_Lower_Sabi	Station17	CAM69552	Camera1	Vehicle	2018-04-01 13:46:29
1789	Skukuza_Lower_Sabi	Station17	CAM66390	Camera2	Vehicle	2018-04-01 13:47:37
1790	Skukuza_Lower_Sabi	Station17	CAM69552	Camera1	Vehicle	2018-04-01 13:47:39
1791	Skukuza_Lower_Sabi	Station17	CAM66390	Camera2	Vehicle	2018-04-01 13:47:58
1792	Skukuza_Lower_Sabi	Station17	CAM69552	Camera1	Vehicle	2018-04-01 13:48:00
1793	Skukuza_Lower_Sabi	Station17	CAM69552	Camera1	Vehicle	2018-04-01 13:48:06
1794	Skukuza_Lower_Sabi	Station17	CAM66390	Camera2	Vehicle	2018-04-01 13:51:49
1795	Skukuza_Lower_Sabi	Station17	CAM69552	Camera1	Vehicle	2018-04-01 13:51:51
1796	Skukuza_Lower_Sabi	Station25	CAM69583	Camera2	Impala	2018-04-01 14:00:31
1797	Skukuza_Lower_Sabi	Station17	CAM66390	Camera2	Vehicle	2018-04-01 14:00:39
1798	Skukuza_Lower_Sabi	Station17	CAM69552	Camera1	Vehicle	2018-04-01 14:00:40
1799	Skukuza_Lower_Sabi	Station25	CAM69583	Camera2	Impala	2018-04-01 14:00:42
1800	Skukuza_Lower_Sabi	Station25	CAM69583	Camera2	Impala	2018-04-01 14:01:12
1801	Skukuza_Lower_Sabi	Station25	CAM69583	Camera2	Impala	2018-04-01 14:01:54
1802	Skukuza_Lower_Sabi	Station17	CAM66390	Camera2	Vehicle	2018-04-01 14:03:02
1803	Skukuza_Lower_Sabi	Station17	CAM69552	Camera1	Vehicle	2018-04-01 14:03:03
1804	Skukuza_Lower_Sabi	Station17	CAM66390	Camera2	Vehicle	2018-04-01 14:03:12
1805	Skukuza_Lower_Sabi	Station17	CAM69552	Camera1	Vehicle	2018-04-01 14:03:13
1806	Skukuza_Lower_Sabi	Station17	CAM66390	Camera2	Vehicle	2018-04-01 14:05:05
1807	Skukuza_Lower_Sabi	Station17	CAM69552	Camera1	Vehicle	2018-04-01 14:05:06
1808	Skukuza_Lower_Sabi	Station17	CAM66390	Camera2	Vehicle	2018-04-01 14:10:11
1809	Skukuza_Lower_Sabi	Station17	CAM69552	Camera1	Vehicle	2018-04-01 14:10:12
1810	Skukuza_Lower_Sabi	Station25	CAM69583	Camera2	Impala	2018-04-01 14:10:30
1811	Skukuza_Lower_Sabi	Station17	CAM66390	Camera2	Vehicle	2018-04-01 14:13:01
1812	Skukuza_Lower_Sabi	Station17	CAM69552	Camera1	Vehicle	2018-04-01 14:13:02
1813	Skukuza_Lower_Sabi	Station17	CAM66390	Camera2	Vehicle	2018-04-01 14:13:19
1814	Skukuza_Lower_Sabi	Station17	CAM69552	Camera1	Vehicle	2018-04-01 14:13:21
1815	Skukuza_Lower_Sabi	Station17	CAM66390	Camera2	Vehicle	2018-04-01 14:13:42
1816	Skukuza_Lower_Sabi	Station17	CAM69552	Camera1	Vehicle	2018-04-01 14:13:44
1817	Skukuza_Lower_Sabi	Station17	CAM66390	Camera2	Vehicle	2018-04-01 14:14:42
1818	Skukuza_Lower_Sabi	Station17	CAM69552	Camera1	Vehicle	2018-04-01 14:14:43
1819	Skukuza_Lower_Sabi	Station17	CAM66390	Camera2	Vehicle	2018-04-01 14:15:52
1820	Skukuza_Lower_Sabi	Station17	CAM69552	Camera1	Vehicle	2018-04-01 14:15:53
1821	Skukuza_Lower_Sabi	Station17	CAM66390	Camera2	Vehicle	2018-04-01 14:16:07
1822	Skukuza_Lower_Sabi	Station17	CAM69552	Camera1	Vehicle	2018-04-01 14:16:08
1823	Skukuza_Lower_Sabi	Station11	CAM69658	Camera1	Impala	2018-04-01 14:17:56
1824	Skukuza_Lower_Sabi	Station17	CAM66390	Camera2	Vehicle	2018-04-01 14:27:14
1825	Skukuza_Lower_Sabi	Station17	CAM69552	Camera1	Vehicle	2018-04-01 14:27:15
1826	Skukuza_Lower_Sabi	Station17	CAM66390	Camera2	Vehicle	2018-04-01 14:28:18
1827	Skukuza_Lower_Sabi	Station17	CAM69552	Camera1	Vehicle	2018-04-01 14:28:19
1828	Skukuza_Lower_Sabi	Station17	CAM66390	Camera2	Vehicle	2018-04-01 14:31:03
1829	Skukuza_Lower_Sabi	Station17	CAM69552	Camera1	Vehicle	2018-04-01 14:31:05
1830	Skukuza_Lower_Sabi	Station17	CAM66390	Camera2	Vehicle	2018-04-01 14:31:24
1831	Skukuza_Lower_Sabi	Station17	CAM69552	Camera1	Vehicle	2018-04-01 14:31:25
1832	Skukuza_Lower_Sabi	Station17	CAM66390	Camera2	Vehicle	2018-04-01 14:33:58
1833	Skukuza_Lower_Sabi	Station17	CAM69552	Camera1	Vehicle	2018-04-01 14:33:59
1834	Skukuza_Lower_Sabi	Station17	CAM66390	Camera2	Vehicle	2018-04-01 14:38:43
1835	Skukuza_Lower_Sabi	Station17	CAM69552	Camera1	Vehicle	2018-04-01 14:38:45
1836	Skukuza_Lower_Sabi	Station17	CAM66390	Camera2	Vehicle	2018-04-01 14:38:51
1837	Skukuza_Lower_Sabi	Station17	CAM69552	Camera1	Vehicle	2018-04-01 14:38:52
1838	Skukuza_Lower_Sabi	Station17	CAM66390	Camera2	Vehicle	2018-04-01 14:44:36
1839	Skukuza_Lower_Sabi	Station17	CAM69552	Camera1	Vehicle	2018-04-01 14:44:37
1840	Skukuza_Lower_Sabi	Station35	CAM69699	Camera1	Duiker_Grey	2018-04-01 14:45:09
1841	Skukuza_Lower_Sabi	Station17	CAM66390	Camera2	Vehicle	2018-04-01 14:45:32
1842	Skukuza_Lower_Sabi	Station17	CAM69552	Camera1	Vehicle	2018-04-01 14:45:33
1843	Skukuza_Lower_Sabi	Station17	CAM66390	Camera2	Vehicle	2018-04-01 14:46:49
1844	Skukuza_Lower_Sabi	Station17	CAM69552	Camera1	Vehicle	2018-04-01 14:46:50
1845	Skukuza_Lower_Sabi	Station17	CAM66390	Camera2	Vehicle	2018-04-01 14:47:20
1846	Skukuza_Lower_Sabi	Station17	CAM69552	Camera1	Vehicle	2018-04-01 14:47:22
1847	Skukuza_Lower_Sabi	Station17	CAM66390	Camera2	Vehicle	2018-04-01 14:47:33
1848	Skukuza_Lower_Sabi	Station17	CAM69552	Camera1	Vehicle	2018-04-01 14:47:34
1849	Skukuza_Lower_Sabi	Station17	CAM66390	Camera2	Vehicle	2018-04-01 14:51:51
1850	Skukuza_Lower_Sabi	Station17	CAM69552	Camera1	Vehicle	2018-04-01 14:51:52
1851	Skukuza_Lower_Sabi	Station17	CAM66390	Camera2	Vehicle	2018-04-01 14:56:36
1852	Skukuza_Lower_Sabi	Station17	CAM69552	Camera1	Vehicle	2018-04-01 14:56:38
1853	Skukuza_Lower_Sabi	Station17	CAM66390	Camera2	Vehicle	2018-04-01 14:59:15
1854	Skukuza_Lower_Sabi	Station17	CAM69552	Camera1	Vehicle	2018-04-01 14:59:17
1855	Skukuza_Lower_Sabi	Station17	CAM66390	Camera2	Vehicle	2018-04-01 15:00:25
1856	Skukuza_Lower_Sabi	Station17	CAM69552	Camera1	Vehicle	2018-04-01 15:00:26
1857	Skukuza_Lower_Sabi	Station17	CAM66390	Camera2	Vehicle	2018-04-01 15:08:24
1858	Skukuza_Lower_Sabi	Station17	CAM69552	Camera1	Vehicle	2018-04-01 15:08:25
1859	Skukuza_Lower_Sabi	Station17	CAM66390	Camera2	Vehicle	2018-04-01 15:10:03
1860	Skukuza_Lower_Sabi	Station17	CAM69552	Camera1	Vehicle	2018-04-01 15:10:05
1861	Skukuza_Lower_Sabi	Station17	CAM66390	Camera2	Vehicle	2018-04-01 15:10:31
1862	Skukuza_Lower_Sabi	Station17	CAM69552	Camera1	Vehicle	2018-04-01 15:10:32
1863	Skukuza_Lower_Sabi	Station17	CAM66390	Camera2	Vehicle	2018-04-01 15:14:12
1864	Skukuza_Lower_Sabi	Station17	CAM69552	Camera1	Vehicle	2018-04-01 15:14:13
1865	Skukuza_Lower_Sabi	Station17	CAM66390	Camera2	Vehicle	2018-04-01 15:14:34
1866	Skukuza_Lower_Sabi	Station17	CAM69552	Camera1	Vehicle	2018-04-01 15:14:35
1867	Skukuza_Lower_Sabi	Station17	CAM66390	Camera2	Vehicle	2018-04-01 15:15:49
1868	Skukuza_Lower_Sabi	Station17	CAM69552	Camera1	Vehicle	2018-04-01 15:15:50
1869	Skukuza_Lower_Sabi	Station17	CAM66390	Camera2	Vehicle	2018-04-01 15:16:28
1870	Skukuza_Lower_Sabi	Station17	CAM69552	Camera1	Vehicle	2018-04-01 15:16:30
1871	Skukuza_Lower_Sabi	Station17	CAM69552	Camera1	Vehicle	2018-04-01 15:16:37
1872	Skukuza_Lower_Sabi	Station17	CAM66390	Camera2	Vehicle	2018-04-01 15:16:46
1873	Skukuza_Lower_Sabi	Station17	CAM69552	Camera1	Vehicle	2018-04-01 15:16:47
1874	Skukuza_Lower_Sabi	Station17	CAM66390	Camera2	Vehicle	2018-04-01 15:17:24
1875	Skukuza_Lower_Sabi	Station17	CAM69552	Camera1	Vehicle	2018-04-01 15:17:26
1876	Skukuza_Lower_Sabi	Station17	CAM66390	Camera2	Vehicle	2018-04-01 15:18:15
1877	Skukuza_Lower_Sabi	Station17	CAM69552	Camera1	Vehicle	2018-04-01 15:18:16
1878	Skukuza_Lower_Sabi	Station17	CAM66390	Camera2	Vehicle	2018-04-01 15:18:57
1879	Skukuza_Lower_Sabi	Station17	CAM69552	Camera1	Vehicle	2018-04-01 15:18:58
1880	Skukuza_Lower_Sabi	Station17	CAM66390	Camera2	Vehicle	2018-04-01 15:24:43
1881	Skukuza_Lower_Sabi	Station17	CAM69552	Camera1	Vehicle	2018-04-01 15:24:44
1882	Skukuza_Lower_Sabi	Station17	CAM66390	Camera2	Vehicle	2018-04-01 15:26:11
1883	Skukuza_Lower_Sabi	Station17	CAM69552	Camera1	Vehicle	2018-04-01 15:26:12
1884	Skukuza_Lower_Sabi	Station17	CAM66390	Camera2	Vehicle	2018-04-01 15:26:38
1885	Skukuza_Lower_Sabi	Station17	CAM69552	Camera1	Vehicle	2018-04-01 15:26:40
1886	Skukuza_Lower_Sabi	Station17	CAM66390	Camera2	Vehicle	2018-04-01 15:27:00
1887	Skukuza_Lower_Sabi	Station17	CAM69552	Camera1	Vehicle	2018-04-01 15:27:01
1888	Skukuza_Lower_Sabi	Station17	CAM66390	Camera2	Vehicle	2018-04-01 15:28:48
1889	Skukuza_Lower_Sabi	Station17	CAM69552	Camera1	Vehicle	2018-04-01 15:28:51
1890	Skukuza_Lower_Sabi	Station17	CAM66390	Camera2	Vehicle	2018-04-01 15:28:56
1891	Skukuza_Lower_Sabi	Station17	CAM69552	Camera1	Vehicle	2018-04-01 15:28:58
1892	Skukuza_Lower_Sabi	Station17	CAM66390	Camera2	Vehicle	2018-04-01 15:29:07
1893	Skukuza_Lower_Sabi	Station17	CAM69552	Camera1	Vehicle	2018-04-01 15:29:09
1894	Skukuza_Lower_Sabi	Station17	CAM66390	Camera2	Vehicle	2018-04-01 15:30:08
1895	Skukuza_Lower_Sabi	Station17	CAM69552	Camera1	Vehicle	2018-04-01 15:30:10
1896	Skukuza_Lower_Sabi	Station17	CAM66390	Camera2	Vehicle	2018-04-01 15:30:51
1897	Skukuza_Lower_Sabi	Station17	CAM69552	Camera1	Vehicle	2018-04-01 15:30:53
1898	Skukuza_Lower_Sabi	Station17	CAM66390	Camera2	Vehicle	2018-04-01 15:31:23
1899	Skukuza_Lower_Sabi	Station17	CAM69552	Camera1	Vehicle	2018-04-01 15:31:25
1900	Skukuza_Lower_Sabi	Station17	CAM66390	Camera2	Vehicle	2018-04-01 15:34:31
1901	Skukuza_Lower_Sabi	Station17	CAM69552	Camera1	Vehicle	2018-04-01 15:34:33
1902	Skukuza_Lower_Sabi	Station17	CAM66390	Camera2	Vehicle	2018-04-01 15:38:57
1903	Skukuza_Lower_Sabi	Station17	CAM69552	Camera1	Vehicle	2018-04-01 15:38:59
1904	Skukuza_Lower_Sabi	Station17	CAM66390	Camera2	Vehicle	2018-04-01 15:59:02
1905	Skukuza_Lower_Sabi	Station17	CAM69552	Camera1	Vehicle	2018-04-01 15:59:04
1906	Skukuza_Lower_Sabi	Station17	CAM66390	Camera2	Vehicle	2018-04-01 16:09:20
1907	Skukuza_Lower_Sabi	Station17	CAM69552	Camera1	Vehicle	2018-04-01 16:09:23
1908	Skukuza_Lower_Sabi	Station32	CAM69642	Camera2	Nyala	2018-04-01 16:10:44
1909	Skukuza_Lower_Sabi	Station32	CAM69642	Camera2	Nyala	2018-04-01 16:12:04
1910	Skukuza_Lower_Sabi	Station14	CAM69636	Camera1	Duiker_Grey	2018-04-01 16:12:52
1911	Skukuza_Lower_Sabi	Station32	CAM69642	Camera2	Nyala	2018-04-01 16:14:05
1912	Skukuza_Lower_Sabi	Station17	CAM66390	Camera2	Vehicle	2018-04-01 16:15:39
1913	Skukuza_Lower_Sabi	Station17	CAM69552	Camera1	Vehicle	2018-04-01 16:15:42
1914	Skukuza_Lower_Sabi	Station17	CAM66390	Camera2	Vehicle	2018-04-01 16:20:40
1915	Skukuza_Lower_Sabi	Station17	CAM69552	Camera1	Vehicle	2018-04-01 16:20:41
1916	Skukuza_Lower_Sabi	Station17	CAM69552	Camera1	Vehicle	2018-04-01 16:22:05
1917	Skukuza_Lower_Sabi	Station17	CAM66390	Camera2	Vehicle	2018-04-01 16:22:05
1918	Skukuza_Lower_Sabi	Station14	CAM69694	Camera2	Impala	2018-04-01 16:25:54
1919	Skukuza_Lower_Sabi	Station14	CAM69636	Camera1	Impala	2018-04-01 16:26:00
1920	Skukuza_Lower_Sabi	Station14	CAM69636	Camera1	Impala	2018-04-01 16:26:45
1921	Skukuza_Lower_Sabi	Station14	CAM69636	Camera1	Impala	2018-04-01 16:26:51
1922	Skukuza_Lower_Sabi	Station14	CAM69694	Camera2	Impala	2018-04-01 16:27:32
1923	Skukuza_Lower_Sabi	Station14	CAM69636	Camera1	Impala	2018-04-01 16:27:36
1924	Skukuza_Lower_Sabi	Station14	CAM69694	Camera2	Impala	2018-04-01 16:27:42
1925	Skukuza_Lower_Sabi	Station14	CAM69694	Camera2	Impala	2018-04-01 16:27:53
1926	Skukuza_Lower_Sabi	Station14	CAM69636	Camera1	Impala	2018-04-01 16:27:54
1927	Skukuza_Lower_Sabi	Station14	CAM69694	Camera2	Impala	2018-04-01 16:28:12
1928	Skukuza_Lower_Sabi	Station14	CAM69636	Camera1	Impala	2018-04-01 16:28:24
1929	Skukuza_Lower_Sabi	Station14	CAM69694	Camera2	Impala	2018-04-01 16:28:37
1930	Skukuza_Lower_Sabi	Station14	CAM69636	Camera1	Impala	2018-04-01 16:28:45
1931	Skukuza_Lower_Sabi	Station17	CAM66390	Camera2	Vehicle	2018-04-01 16:31:51
1932	Skukuza_Lower_Sabi	Station14	CAM69694	Camera2	Impala	2018-04-01 16:39:43
1933	Skukuza_Lower_Sabi	Station14	CAM69694	Camera2	Impala	2018-04-01 16:39:53
1934	Skukuza_Lower_Sabi	Station14	CAM69636	Camera1	Impala	2018-04-01 16:39:55
1935	Skukuza_Lower_Sabi	Station14	CAM69636	Camera1	Impala	2018-04-01 16:40:03
1936	Skukuza_Lower_Sabi	Station14	CAM69636	Camera1	Impala	2018-04-01 16:40:26
1937	Skukuza_Lower_Sabi	Station17	CAM69552	Camera1	Vehicle	2018-04-01 16:48:41
1938	Skukuza_Lower_Sabi	Station17	CAM66390	Camera2	Vehicle	2018-04-01 16:48:41
1939	Skukuza_Lower_Sabi	Station14	CAM69636	Camera1	Impala	2018-04-01 16:58:24
1940	Skukuza_Lower_Sabi	Station14	CAM69636	Camera1	Impala	2018-04-01 16:58:39
1941	Skukuza_Lower_Sabi	Station14	CAM69636	Camera1	Impala	2018-04-01 16:59:08
1942	Skukuza_Lower_Sabi	Station14	CAM69694	Camera2	Impala	2018-04-01 17:05:12
1943	Skukuza_Lower_Sabi	Station14	CAM69694	Camera2	Impala	2018-04-01 17:06:09
1944	Skukuza_Lower_Sabi	Station32	CAM66459	Camera1	Nyala	2018-04-01 17:07:17
1945	Skukuza_Lower_Sabi	Station32	CAM66459	Camera1	Nyala	2018-04-01 17:07:54
1946	Skukuza_Lower_Sabi	Station17	CAM69552	Camera1	Vehicle	2018-04-01 17:11:48
1947	Skukuza_Lower_Sabi	Station17	CAM66390	Camera2	Vehicle	2018-04-01 17:11:49
1948	Skukuza_Lower_Sabi	Station17	CAM69552	Camera1	Vehicle	2018-04-01 17:11:59
1949	Skukuza_Lower_Sabi	Station17	CAM66390	Camera2	Vehicle	2018-04-01 17:11:59
1950	Skukuza_Lower_Sabi	Station14	CAM69694	Camera2	Impala	2018-04-01 17:17:46
1951	Skukuza_Lower_Sabi	Station14	CAM69694	Camera2	Impala	2018-04-01 17:17:58
1952	Skukuza_Lower_Sabi	Station14	CAM69694	Camera2	Impala	2018-04-01 17:18:07
1953	Skukuza_Lower_Sabi	Station14	CAM69694	Camera2	Impala	2018-04-01 17:18:16
1954	Skukuza_Lower_Sabi	Station14	CAM69694	Camera2	Impala	2018-04-01 17:18:25
1955	Skukuza_Lower_Sabi	Station14	CAM69694	Camera2	Impala	2018-04-01 17:18:44
1956	Skukuza_Lower_Sabi	Station14	CAM69694	Camera2	Impala	2018-04-01 17:18:54
1957	Skukuza_Lower_Sabi	Station14	CAM69636	Camera1	Impala	2018-04-01 17:18:58
1958	Skukuza_Lower_Sabi	Station14	CAM69636	Camera1	Impala	2018-04-01 17:19:19
1959	Skukuza_Lower_Sabi	Station18	CAM69548	Camera1	Impala	2018-04-01 17:20:31
1960	Skukuza_Lower_Sabi	Station28	CAM69581	Camera1	Bushbuck	2018-04-01 17:28:10
1961	Skukuza_Lower_Sabi	Station25	CAM66411	Camera1	Impala	2018-04-01 17:36:49
1962	Skukuza_Lower_Sabi	Station25	CAM69583	Camera2	Impala	2018-04-01 17:37:04
1963	Skukuza_Lower_Sabi	Station39	CAM69728	Camera2	Hyaena_Spotted	2018-04-01 18:00:04
1964	Skukuza_Lower_Sabi	Station39	CAM66404	Camera1	Hyaena_Spotted	2018-04-01 18:00:13
1965	Skukuza_Lower_Sabi	Station39	CAM66404	Camera1	Hyaena_Spotted	2018-04-01 18:00:41
1966	Skukuza_Lower_Sabi	Station39	CAM69728	Camera2	Hyaena_Spotted	2018-04-01 18:01:47
1967	Skukuza_Lower_Sabi	Station39	CAM66404	Camera1	Hyaena_Spotted	2018-04-01 18:01:49
1968	Skukuza_Lower_Sabi	Station39	CAM69728	Camera2	Hyaena_Spotted	2018-04-01 18:02:10
1969	Skukuza_Lower_Sabi	Station39	CAM69728	Camera2	Hyaena_Spotted	2018-04-01 18:03:08
1970	Skukuza_Lower_Sabi	Station39	CAM66404	Camera1	Hyaena_Spotted	2018-04-01 18:03:56
1971	Skukuza_Lower_Sabi	Station10	CAM69788	Camera1	Impala	2018-04-01 18:07:09
1972	Skukuza_Lower_Sabi	Station25	CAM69583	Camera2	Impala	2018-04-01 18:07:09
1973	Skukuza_Lower_Sabi	Station25	CAM69583	Camera2	Impala	2018-04-01 18:07:38
1974	Skukuza_Lower_Sabi	Station25	CAM69583	Camera2	Impala	2018-04-01 18:08:06
1975	Skukuza_Lower_Sabi	Station25	CAM66411	Camera1	Impala	2018-04-01 18:08:16
1976	Skukuza_Lower_Sabi	Station25	CAM66411	Camera1	Impala	2018-04-01 18:17:13
1977	Skukuza_Lower_Sabi	Station31	CAM66489	Camera2	Hyaena_Spotted	2018-04-01 18:51:56
1978	Skukuza_Lower_Sabi	Station31	CAM66496	Camera1	Hyaena_Spotted	2018-04-01 18:51:58
1979	Skukuza_Lower_Sabi	Station32	CAM69642	Camera2	Hyaena_Spotted	2018-04-01 19:34:39
1980	Skukuza_Lower_Sabi	Station12	CAM69609	Camera2	Hyaena_Spotted	2018-04-01 19:39:51
1981	Skukuza_Lower_Sabi	Station12	CAM69609	Camera2	Hyaena_Spotted	2018-04-01 19:40:37
1982	Skukuza_Lower_Sabi	Station34	CAM66453	Camera1	Hyaena_Spotted	2018-04-01 20:09:58
1983	Skukuza_Lower_Sabi	Station5	CAM69537	Camera1	Duiker_Grey	2018-04-01 20:22:29
1984	Skukuza_Lower_Sabi	Station22	CAM69571	Camera2	Hyaena_Spotted	2018-04-01 20:38:05
1985	Skukuza_Lower_Sabi	Station25	CAM69583	Camera2	Impala	2018-04-01 22:22:58
1986	Skukuza_Lower_Sabi	Station34	CAM66432	Camera2	Hyaena_Spotted	2018-04-01 22:23:15
1987	Skukuza_Lower_Sabi	Station34	CAM66453	Camera1	Hyaena_Spotted	2018-04-01 22:23:19
1988	Skukuza_Lower_Sabi	Station25	CAM66411	Camera1	Impala	2018-04-02 00:00:03
1989	Skukuza_Lower_Sabi	Station25	CAM66411	Camera1	Impala	2018-04-02 00:00:28
1990	Skukuza_Lower_Sabi	Station25	CAM69583	Camera2	Impala	2018-04-02 00:01:32
1991	Skukuza_Lower_Sabi	Station25	CAM66411	Camera1	Impala	2018-04-02 00:01:45
1992	Skukuza_Lower_Sabi	Station25	CAM69583	Camera2	Impala	2018-04-02 00:08:03
1993	Skukuza_Lower_Sabi	Station25	CAM69583	Camera2	Impala	2018-04-02 00:08:30
1994	Skukuza_Lower_Sabi	Station25	CAM66411	Camera1	Impala	2018-04-02 00:08:35
1995	Skukuza_Lower_Sabi	Station17	CAM66390	Camera2	Hyaena_Spotted	2018-04-02 00:35:35
1996	Skukuza_Lower_Sabi	Station17	CAM69552	Camera1	Hyaena_Spotted	2018-04-02 00:35:39
1997	Skukuza_Lower_Sabi	Station17	CAM66390	Camera2	Hyaena_Spotted	2018-04-02 00:36:09
1998	Skukuza_Lower_Sabi	Station17	CAM69552	Camera1	Hyaena_Spotted	2018-04-02 00:36:11
1999	Skukuza_Lower_Sabi	Station17	CAM66390	Camera2	Hyaena_Spotted	2018-04-02 00:36:38
[truncated: 241,424 more rows]
