# Supplementary material for: Dinner in the dark: Factors influencing leopard activity patterns within a large protected area
Source: PLoS One. 2025 May 22;20(5):e0324329. doi: 10.1371/journal.pone.0324329 (PMC12097597; doi:10.1371/journal.pone.0324329)
Supplement: S6 File — (CSV) [file pone.0324329.s006.csv]

Date	Individual	Sex	Age	Kill	Kill.Type	Kill.Success
2013-01-01	Mashaba (3:3)	Female	Adult	No		0
2013-01-01	Lisbon (4:3)	Female	Adult	No		0
2013-01-01	Kikilezi (2:3)	Female	Adult	No		0
2013-01-01	Kikilezi (2:3)	Female	Adult	No		0
2013-01-01	Ximpalapala (4:4)	Female	Adult	No		0
2013-01-01	Vomba (3:2)	Female	Adult	No		0
2013-01-01	Unknown	Female	Adult	No		0
2013-01-01	Unknown	Female	Adult	No		0
2013-01-01	Hlabankunzi (3:2)	Female	Adult	No		0
2013-01-02	Emsagweni (3:4)	Female	Subadult	Yes	New	1
2013-01-02	Ximpalapala (4:4)	Female	Adult	No		0
2013-01-02	Unknown	Female	Adult	No		0
2013-01-02	Ravenscourt (3:3)	Female	Adult	No		0
2013-01-02	Hlabankunzi (3:2)	Female	Adult	Yes	New	1
2013-01-02	Ravenscourt (3:3)	Female	Adult	Yes	New	1
2013-01-03	Mashaba (3:3)	Female	Adult	Yes	New	1
2013-01-03	Tutlwa (4:3)	Female	Adult	No		0
2013-01-03	Ximpalapala (4:4)	Female	Adult	No		0
2013-01-03	Vomba (3:2)	Female	Adult	Yes	New	1
2013-01-03	Unknown	Female	Adult	No		0
2013-01-03	Ravenscourt (3:3)	Female	Adult	No		0
2013-01-03	Ravenscourt (3:3)	Female	Adult	No		0
2013-01-04	Nhlanguleni (3:2)	Female	Juvenile	No		0
2013-01-04	Mashaba (3:3)	Female	Adult	No		0
2013-01-04	Salayexe (4:3)	Female	Adult	No		0
2013-01-04	Kikilezi (2:3)	Female	Adult	No		0
2013-01-04	Ximpalapala (4:4)	Female	Adult	No		0
2013-01-04	Ximpalapala (4:4)	Female	Adult	No		0
2013-01-04	Unknown	Female	Adult	No		0
2013-01-04	Mobeni (3:3)	Female	Adult	No		0
2013-01-04	Hlabankunzi (3:2)	Female	Adult	No		0
2013-01-04	Ravenscourt (3:3)	Female	Adult	No		0
2013-01-04	Ravenscourt (3:3)	Female	Adult	No		0
2013-01-04	Mobeni (3:3)	Female	Adult	No		0
2013-01-04	Hlabankunzi (3:2)	Female	Adult	No		0
2013-01-04	Ravenscourt (3:3)	Female	Adult	Yes	New	1
2013-01-05	Nanga (3:3)	Female	Subadult	No		0
2013-01-05	Mashaba (3:3)	Female	Adult	Yes	New	1
2013-01-05	Tutlwa (4:3)	Female	Adult	No		0
2013-01-05	Ravenscourt (3:3)	Female	Adult	No		0
2013-01-05	Unknown	Female	Adult	No		0
2013-01-05	Ravenscourt (3:3)	Female	Adult	No		0
2013-01-06	Salayexe (4:3)	Female	Adult	No		0
2013-01-06	Vomba (3:2)	Female	Adult	No		0
2013-01-06	Unknown	Female	Unknown	No		0
2013-01-06	Ravenscourt (3:3)	Female	Adult	Yes	New	1
2013-01-06	Ravenscourt (3:3)	Female	Adult	No		0
2013-01-07	Nhlanguleni (3:2)	Female	Juvenile	No		0
2013-01-07	Mashaba (3:3)	Female	Adult	No		0
2013-01-07	Ostrich Koppies (4:3)	Female	Adult	No		0
2013-01-07	Kikilezi (2:3)	Female	Adult	No		0
2013-01-07	Metsi (4:2)	Female	Adult	No		0
2013-01-07	Hlabankunzi (3:2)	Female	Adult	No		0
2013-01-07	Ravenscourt (3:3)	Female	Adult	No		0
2013-01-08	Salayexe (4:3)	Female	Adult	No		0
2013-01-08	Ximpalapala (4:4)	Female	Adult	No		0
2013-01-08	Vomba (3:2)	Female	Adult	No		0
2013-01-08	Nottens (5:5)	Female	Adult	No		0
2013-01-08	Scotia (3:2)	Female	Subadult	No		0
2013-01-08	Mobeni (3:3)	Female	Adult	No		0
2013-01-08	Ravenscourt (3:3)	Female	Adult	No		0
2013-01-08	Ravenscourt (3:3)	Female	Adult	No		0
2013-01-09	Shadow (3:4)	Female	Adult	No		0
2013-01-09	Tutlwa (4:3)	Female	Adult	No		0
2013-01-09	Salayexe (4:3)	Female	Adult	No		0
2013-01-09	Scotia (3:2)	Female	Subadult	No		0
2013-01-09	Hlabankunzi (3:2)	Female	Adult	No		0
2013-01-09	Ravenscourt (3:3)	Female	Adult	No		0
2013-01-09	Hlabankunzi (3:2)	Female	Adult	Yes	New	1
2013-01-09	Ravenscourt (3:3)	Female	Adult	No		0
2013-01-09	Ravenscourt (3:3)	Female	Adult	No		0
2013-01-10	Nanga (3:3)	Female	Subadult	No		0
2013-01-10	Shadow (3:4)	Female	Adult	No		0
2013-01-10	Kikilezi (2:3)	Female	Adult	Yes	New	1
2013-01-10	Vomba (3:2)	Female	Adult	No		0
2013-01-10	Hlabankunzi (3:2)	Female	Adult	No		0
2013-01-10	Ravenscourt (3:3)	Female	Adult	No		0
2013-01-10	Ximpalapala (4:4)	Female	Adult	No		0
2013-01-10	Hlabankunzi (3:2)	Female	Adult	No		0
2013-01-10	Ravenscourt (3:3)	Female	Adult	No		0
2013-01-10	Ntima (2:2)	Female	Adult	Yes	New	1
2013-01-11	Tamboti (4:3)	Female	Adult	No		0
2013-01-11	Ximpalapala (4:4)	Female	Adult	No		0
2013-01-11	Hlabankunzi (3:2)	Female	Adult	Yes	New	1
2013-01-11	Ravenscourt (3:3)	Female	Adult	Yes	New	1
2013-01-12	Kikilezi (2:3)	Female	Adult	No		0
2013-01-12	Shadow (3:4)	Female	Adult	No		0
2013-01-12	Ravenscourt (3:3)	Female	Adult	Yes	New	1
2013-01-12	Tasselberry (2:4)	Female	Adult	No		0
2013-01-13	Nhlanguleni (3:2)	Female	Juvenile	No		0
2013-01-13	Mashaba (3:3)	Female	Adult	No		0
2013-01-13	Salayexe (4:3)	Female	Adult	Yes	New	1
2013-01-13	Vomba (3:2)	Female	Adult	No		0
2013-01-13	Scotia (3:2)	Female	Subadult	No		0
2013-01-13	Ravenscourt (3:3)	Female	Adult	No		0
2013-01-13	Kwela Kwela (3:2)	Female	Adult	No		0
2013-01-14	Salayexe (4:3)	Female	Adult	No		0
2013-01-14	Jakkalsdraai (3:2)	Female	Adult	No		0
2013-01-14	Hlabankunzi (3:2)	Female	Adult	No		0
2013-01-14	Ravenscourt (3:3)	Female	Adult	No		0
2013-01-14	Tasselberry (2:4)	Female	Adult	No		0
2013-01-14	Hlabankunzi (3:2)	Female	Adult	No		0
2013-01-14	Karula (3:4)	Female	Adult	No		0
2013-01-15	Mashaba (3:3)	Female	Adult	Yes	New	1
2013-01-15	Kikilezi (2:3)	Female	Adult	No		0
2013-01-15	Hukumuri (3:3)	Female	Adult	No		0
2013-01-15	Ravenscourt (3:3)	Female	Adult	No		0
2013-01-16	Mashaba (3:3)	Female	Adult	No		0
2013-01-17	Salayexe (4:3)	Female	Adult	No		0
2013-01-17	Dudley Riverbank (3:3)	Female	Adult	No		0
2013-01-17	Hlabankunzi (3:2)	Female	Adult	No		0
2013-01-17	Ravenscourt (3:3)	Female	Adult	Yes	New	1
2013-01-17	Ravenscourt (3:3)	Female	Adult	No		0
2013-01-18	Dudley Riverbank (3:3)	Female	Adult	Yes	New	1
2013-01-18	Hlabankunzi (3:2)	Female	Adult	No		0
2013-01-18	Salayexe (4:3)	Female	Adult	No		0
2013-01-18	Ravenscourt (3:3)	Female	Adult	No		0
2013-01-18	Kwatile (2:2)	Female	Adult	No		0
2013-01-18	Hlabankunzi (3:2)	Female	Adult	No		0
2013-01-18	Ravenscourt (3:3)	Female	Adult	Yes	New	1
2013-01-20	Vomba (3:2)	Female	Adult	No		0
2013-01-20	Little Bush (3:3)	Female	Adult	No		0
2013-01-21	Nsele (4:3)	Female	Subadult	No		0
2013-01-21	Dudley Riverbank (3:3)	Female	Adult	No		0
2013-01-21	Vomba (3:2)	Female	Adult	No		0
2013-01-21	Scotia (3:2)	Female	Subadult	No		0
2013-01-21	Kwela Kwela (3:2)	Female	Adult	No		0
2013-01-22	Dudley Riverbank (3:3)	Female	Adult	No		0
2013-01-22	Vomba (3:2)	Female	Adult	Yes	New	1
2013-01-22	Kwatile (2:2)	Female	Adult	No		0
2013-01-22	Kwela Kwela (3:2)	Female	Adult	No		0
2013-01-22	Mobeni (3:3)	Female	Adult	No		0
2013-01-23	Ravenscourt (3:3)	Female	Adult	No		0
2013-01-24	Dudley Riverbank (3:3)	Female	Adult	No		0
2013-01-24	Ravenscourt (3:3)	Female	Adult	No		0
2013-01-24	Unknown	Female	Adult	No		0
2013-01-25	Salayexe (4:3)	Female	Adult	No		0
2013-01-25	Vomba (3:2)	Female	Adult	No		0
2013-01-25	Dam 3 (3:3)	Female	Adult	No		0
2013-01-25	Ntima (2:2)	Female	Adult	Yes	New	1
2013-01-26	Mashaba (3:3)	Female	Adult	No		0
2013-01-26	Shadow (3:4)	Female	Adult	No		0
2013-01-26	Dudley Riverbank (3:3)	Female	Adult	No		0
2013-01-26	Vomba (3:2)	Female	Adult	Yes	New	1
2013-01-26	Metsi (4:2)	Female	Adult	No		0
2013-01-26	Hlabankunzi (3:2)	Female	Adult	Yes	New	1
2013-01-26	Xikavi (3:3)	Female	Adult	No		0
2013-01-26	Salayexe (4:3)	Female	Adult	No		0
2013-01-26	Ravenscourt (3:3)	Female	Adult	No		0
2013-01-26	Scotia (3:2)	Female	Subadult	No		0
2013-01-26	Ravenscourt (3:3)	Female	Adult	No		0
2013-01-27	Mashaba (3:3)	Female	Adult	No		0
2013-01-27	Salayexe (4:3)	Female	Adult	No		0
2013-01-27	Kikilezi (2:3)	Female	Adult	No		0
2013-01-27	Vomba (3:2)	Female	Adult	No		0
2013-01-27	Ravenscourt (3:3)	Female	Adult	No		0
2013-01-28	Ostrich Koppies (4:3)	Female	Adult	No		0
2013-01-28	Ostrich Koppies (4:3)	Female	Adult	No		0
2013-01-28	Vomba (3:2)	Female	Adult	No		0
2013-01-28	Tasselberry (2:4)	Female	Adult	No		0
2013-01-28	Ravenscourt (3:3)	Female	Adult	No		0
2013-01-28	Xikavi (3:3)	Female	Adult	No		0
2013-01-29	Salayexe (4:3)	Female	Adult	Yes	New	1
2013-01-29	Kikilezi (2:3)	Female	Adult	No		0
2013-01-29	Dudley Riverbank (3:3)	Female	Adult	No		0
2013-01-29	Vomba (3:2)	Female	Adult	Yes	New	1
2013-01-29	Ravenscourt (3:3)	Female	Adult	No		0
2013-01-29	Shadow (3:4)	Female	Adult	No		0
2013-01-30	Shadow (3:4)	Female	Adult	No		0
2013-01-30	Ximpalapala (4:4)	Female	Adult	Yes	New	1
2013-01-30	Hlabankunzi (3:2)	Female	Adult	No		0
2013-01-30	Ravenscourt (3:3)	Female	Adult	Yes	Unknown	1
2013-01-31	Tamboti (4:3)	Female	Adult	Yes	New	1
2013-01-31	Kikilezi (2:3)	Female	Adult	No		0
2013-01-31	Ximpalapala (4:4)	Female	Adult	Yes	New	1
2013-01-31	Vomba (3:2)	Female	Adult	No		0
2013-01-31	Unknown	Female	Unknown	No		0
2013-01-31	Hlabankunzi (3:2)	Female	Adult	No		0
2013-01-31	Ravenscourt (3:3)	Female	Adult	No		0
2013-01-31	Karula (3:4)	Female	Adult	No		0
2013-01-31	Ravenscourt (3:3)	Female	Adult	No		0
2013-02-01	Mashaba (3:3)	Female	Adult	No		0
2013-02-01	Vomba (3:2)	Female	Adult	No		0
2013-02-01	Shadow (3:4)	Female	Adult	Yes	New	1
2013-02-01	Ravenscourt (3:3)	Female	Adult	No		0
2013-02-01	Ravenscourt (3:3)	Female	Adult	No		0
2013-02-02	Mashaba (3:3)	Female	Adult	No		0
2013-02-02	Dudley Riverbank (3:3)	Female	Adult	No		0
2013-02-02	Vomba (3:2)	Female	Adult	No		0
2013-02-02	Nottens (5:5)	Female	Adult	No		0
2013-02-02	Unknown	Female	Unknown	No		0
2013-02-02	Ravenscourt (3:3)	Female	Adult	No		0
2013-02-03	Mashaba (3:3)	Female	Adult	No		0
2013-02-03	Salayexe (4:3)	Female	Adult	No		0
2013-02-03	Ostrich Koppies (4:3)	Female	Adult	No		0
2013-02-03	Ximpalapala (4:4)	Female	Adult	No		0
2013-02-03	Scotia (3:2)	Female	Subadult	No		0
2013-02-03	Ravenscourt (3:3)	Female	Adult	Yes	New	1
2013-02-03	Mobeni (3:3)	Female	Adult	No		0
2013-02-04	Shadow (3:4)	Female	Adult	No		0
2013-02-04	Salayexe (4:3)	Female	Adult	No		0
2013-02-04	Ravenscourt (3:3)	Female	Adult	No		0
2013-02-05	Salayexe (4:3)	Female	Adult	No		0
2013-02-05	Ximpalapala (4:4)	Female	Adult	No		0
2013-02-05	Dudley Riverbank (3:3)	Female	Adult	No		0
2013-02-05	Shadow (3:4)	Female	Adult	No		0
2013-02-05	Tasselberry (2:4)	Female	Adult	No		0
2013-02-06	Dudley Riverbank (3:3)	Female	Adult	No		0
2013-02-06	Dudley Riverbank (3:3)	Female	Adult	No		0
2013-02-06	Nottens (5:5)	Female	Adult	No		0
2013-02-06	Rollercoaster (3:2)	Female	Adult	Yes	New	1
2013-02-06	Ravenscourt (3:3)	Female	Adult	No		0
2013-02-06	Thandi (3:3)	Female	Adult	No		0
2013-02-07	Vomba (3:2)	Female	Adult	No		0
2013-02-07	Scotia (3:2)	Female	Subadult	Yes	New	1
2013-02-07	Xikavi (3:3)	Female	Adult	Yes	New	1
2013-02-07	Ravenscourt (3:3)	Female	Adult	No		0
2013-02-07	Ravenscourt (3:3)	Female	Adult	No		0
2013-02-07	Xikavi (3:3)	Female	Adult	Yes	New	1
2013-02-08	Tamboti (4:3)	Female	Adult	Yes	New	1
2013-02-08	Ximpalapala (4:4)	Female	Adult	No		0
2013-02-08	Nanga (3:3)	Female	Subadult	No		0
2013-02-08	Hlabankunzi (3:2)	Female	Adult	No		0
2013-02-08	Hlabankunzi (3:2)	Female	Adult	No		0
2013-02-08	Ravenscourt (3:3)	Female	Adult	No		0
2013-02-09	Ximpalapala (4:4)	Female	Adult	No		0
2013-02-09	Vomba (3:2)	Female	Adult	No		0
2013-02-09	Ravenscourt (3:3)	Female	Adult	No		0
2013-02-09	Scotia (3:2)	Female	Subadult	No		0
2013-02-09	Tasselberry (2:4)	Female	Adult	No		0
2013-02-09	Metsi (4:2)	Female	Adult	No		0
2013-02-09	Ntima (2:2)	Female	Adult	No		0
2013-02-09	Unknown	Female	Adult	Yes	New	1
2013-02-10	Xikavi (3:3)	Female	Adult	No		0
2013-02-10	Ravenscourt (3:3)	Female	Adult	No		0
2013-02-10	Hlabankunzi (3:2)	Female	Adult	Yes	New	1
2013-02-10	Little Bush (3:3)	Female	Adult	No		0
2013-02-10	Ravenscourt (3:3)	Female	Adult	No		0
2013-02-10	Young Nottens (2:2)	Female	Adult	No		0
2013-02-10	Unknown	Female	Adult	No		0
2013-02-11	Nhlanguleni (3:2)	Female	Juvenile	No		0
2013-02-11	Ximpalapala (4:4)	Female	Adult	No		0
2013-02-11	Thlangisa (3:4)	Female	Subadult	No		0
2013-02-11	Shadow (3:4)	Female	Adult	No		0
2013-02-11	Little Bush (3:3)	Female	Adult	No		0
2013-02-11	Salayexe (4:3)	Female	Adult	No		0
2013-02-11	Ravenscourt (3:3)	Female	Adult	No		0
2013-02-12	Ostrich Koppies (4:3)	Female	Adult	No		0
2013-02-12	Scotia (3:2)	Female	Subadult	Yes	New	1
2013-02-12	Ravenscourt (3:3)	Female	Adult	Yes	New	1
2013-02-12	Ravenscourt (3:3)	Female	Adult	No		0
2013-02-13	Nhlanguleni (3:2)	Female	Juvenile	No		0
2013-02-13	Salayexe (4:3)	Female	Adult	Yes	New	1
2013-02-13	Kikilezi (2:3)	Female	Adult	Yes	New	1
2013-02-13	Ximpalapala (4:4)	Female	Adult	No		0
2013-02-13	Vomba (3:2)	Female	Adult	No		0
2013-02-13	Hlabankunzi (3:2)	Female	Adult	No		0
2013-02-13	Wilsons Pan (3:3)	Female	Adult	Yes	New	1
2013-02-13	Ravenscourt (3:3)	Female	Adult	No		0
2013-02-13	Ravenscourt (3:3)	Female	Adult	Yes	New	1
2013-02-14	Nanga (3:3)	Female	Subadult	No		0
2013-02-14	Salayexe (4:3)	Female	Adult	No		0
2013-02-14	Scotia (3:2)	Female	Subadult	No		0
2013-02-14	Hlabankunzi (3:2)	Female	Adult	No		0
2013-02-14	Scotia (3:2)	Female	Subadult	No		0
2013-02-14	Little Bush (3:3)	Female	Adult	No		0
2013-02-14	Ravenscourt (3:3)	Female	Adult	No		0
2013-02-14	Ntima (2:2)	Female	Adult	No		0
2013-02-15	Vomba (3:2)	Female	Adult	No		0
2013-02-15	Tasselberry (2:4)	Female	Adult	No		0
2013-02-15	Kwela Kwela (3:2)	Female	Adult	Yes	New	1
2013-02-15	Ravenscourt (3:3)	Female	Adult	No		0
2013-02-15	Metsi (4:2)	Female	Adult	No		0
2013-02-15	Ravenscourt (3:3)	Female	Adult	No		0
2013-02-16	Kikilezi (2:3)	Female	Adult	No		0
2013-02-16	Ximpalapala (4:4)	Female	Adult	No		0
2013-02-16	Metsi (4:2)	Female	Adult	No		0
2013-02-16	Ravenscourt (3:3)	Female	Adult	No		0
2013-02-16	Hlabankunzi (3:2)	Female	Adult	No		0
2013-02-16	Ravenscourt (3:3)	Female	Adult	Yes	New	1
2013-02-17	Tutlwa (4:3)	Female	Adult	No		0
2013-02-17	Salayexe (4:3)	Female	Adult	No		0
2013-02-17	Ximpalapala (4:4)	Female	Adult	No		0
2013-02-17	Vomba (3:2)	Female	Adult	No		0
2013-02-17	Hlabankunzi (3:2)	Female	Adult	Yes	New	1
2013-02-17	Ravenscourt (3:3)	Female	Adult	Yes	New	1
2013-02-18	Mashaba (3:3)	Female	Adult	No		0
2013-02-18	Unknown	Female	Adult	No		0
2013-02-18	Shadow (3:4)	Female	Adult	Yes	New	1
2013-02-18	Young Nottens (2:2)	Female	Adult	Yes	New	1
2013-02-19	Mashaba (3:3)	Female	Adult	Yes	New	1
2013-02-19	Shadow (3:4)	Female	Adult	No		0
2013-02-19	Kikilezi (2:3)	Female	Adult	No		0
2013-02-19	Ximpalapala (4:4)	Female	Adult	No		0
2013-02-19	Scotia (3:2)	Female	Subadult	No		0
2013-02-19	Ravenscourt (3:3)	Female	Adult	No		0
2013-02-19	Young Nottens (2:2)	Female	Adult	No		0
2013-02-20	Mashaba (3:3)	Female	Adult	No		0
2013-02-20	Ostrich Koppies (4:3)	Female	Adult	Yes	New	1
2013-02-20	Vomba (3:2)	Female	Adult	No		0
2013-02-20	Nottens (5:5)	Female	Adult	No		0
2013-02-20	Scotia (3:2)	Female	Subadult	No		0
2013-02-20	Rollercoaster (3:2)	Female	Adult	No		0
2013-02-20	Shadow (3:4)	Female	Adult	No		0
2013-02-21	Mashaba (3:3)	Female	Adult	No		0
2013-02-21	Kikilezi (2:3)	Female	Adult	No		0
2013-02-21	Ravenscourt (3:3)	Female	Adult	Yes	New	1
2013-02-21	Scotia (3:2)	Female	Subadult	No		0
2013-02-22	Nhlanguleni (3:2)	Female	Juvenile	No		0
2013-02-22	Shadow (3:4)	Female	Adult	Yes	New	1
2013-02-22	Salayexe (4:3)	Female	Adult	No		0
2013-02-22	Ostrich Koppies (4:3)	Female	Adult	No		0
2013-02-22	Kikilezi (2:3)	Female	Adult	No		0
2013-02-22	Ravenscourt (3:3)	Female	Adult	No		0
2013-02-22	Ravenscourt (3:3)	Female	Adult	No		0
2013-02-22	Unknown	Female	Adult	No		0
2013-02-23	Salayexe (4:3)	Female	Adult	No		0
2013-02-23	Ximpalapala (4:4)	Female	Adult	No		0
2013-02-23	Scotia (3:2)	Female	Subadult	Yes	New	1
2013-02-23	Metsi (4:2)	Female	Adult	No		0
2013-02-23	Kwela Kwela (3:2)	Female	Adult	No		0
2013-02-23	Ravenscourt (3:3)	Female	Adult	No		0
2013-02-23	Ravenscourt (3:3)	Female	Adult	No		0
2013-02-24	Mashaba (3:3)	Female	Adult	No		0
2013-02-24	Ostrich Koppies (4:3)	Female	Adult	No		0
2013-02-24	Unknown	Female	Unknown	No		0
2013-02-24	Scotia (3:2)	Female	Subadult	No		0
2013-02-24	Ravenscourt (3:3)	Female	Adult	No		0
2013-02-24	Scotia (3:2)	Female	Subadult	No		0
2013-02-24	Ravenscourt (3:3)	Female	Adult	No		0
2013-02-25	Matshapiri (3:2)	Female	Adult	No		0
2013-02-25	Ximpalapala (4:4)	Female	Adult	No		0
2013-02-25	Ravenscourt (3:3)	Female	Adult	No		0
2013-02-25	Rollercoaster (3:2)	Female	Adult	Yes	New	1
2013-02-26	Mashaba (3:3)	Female	Adult	No		0
2013-02-26	Salayexe (4:3)	Female	Adult	No		0
2013-02-26	Salayexe (4:3)	Female	Adult	No		0
2013-02-26	Vomba (3:2)	Female	Adult	No		0
2013-02-26	Hlabankunzi (3:2)	Female	Adult	No		0
2013-02-26	Ravenscourt (3:3)	Female	Adult	No		0
2013-02-26	Scotia (3:2)	Female	Subadult	No		0
2013-02-26	Hlabankunzi (3:2)	Female	Adult	Yes	New	1
2013-02-27	Mashaba (3:3)	Female	Adult	No		0
2013-02-27	Salayexe (4:3)	Female	Adult	No		0
2013-02-27	Ostrich Koppies (4:3)	Female	Adult	Yes	New	1
2013-02-27	Kikilezi (2:3)	Female	Adult	No		0
2013-02-27	Hlabankunzi (3:2)	Female	Adult	Yes	New	1
2013-02-27	Rollercoaster (3:2)	Female	Adult	No		0
2013-02-28	Mashaba (3:3)	Female	Adult	No		0
2013-02-28	Vomba (3:2)	Female	Adult	No		0
2013-02-28	Unknown	Female	Unknown	No		0
2013-02-28	Mobeni (3:3)	Female	Adult	No		0
2013-02-28	Mobeni (3:3)	Female	Adult	No		0
2013-02-28	Hlabankunzi (3:2)	Female	Adult	No		0
2013-02-28	Kwela Kwela (3:2)	Female	Adult	No		0
2013-03-01	Mashaba (3:3)	Female	Adult	No		0
2013-03-01	Tamboti (4:3)	Female	Adult	No		0
2013-03-01	Kwela Kwela (3:2)	Female	Adult	No		0
2013-03-01	Rollercoaster (3:2)	Female	Adult	No		0
2013-03-02	Mashaba (3:3)	Female	Adult	No		0
2013-03-02	Kwatile (2:2)	Female	Adult	No		0
2013-03-02	Shadow (3:4)	Female	Adult	No		0
2013-03-02	Ostrich Koppies (4:3)	Female	Adult	No		0
2013-03-02	Kikilezi (2:3)	Female	Adult	Yes	New	1
2013-03-02	Ximpalapala (4:4)	Female	Adult	No		0
2013-03-02	Scotia (3:2)	Female	Subadult	No		0
2013-03-02	Hlabankunzi (3:2)	Female	Adult	No		0
2013-03-02	Rollercoaster (3:2)	Female	Adult	Yes	New	1
2013-03-02	Scotia (3:2)	Female	Subadult	Yes	New	1
2013-03-02	Ravenscourt (3:3)	Female	Adult	No		0
2013-03-03	Salayexe (4:3)	Female	Adult	Yes	New	1
2013-03-03	Unknown	Female	Unknown	No		0
2013-03-03	Rollercoaster (3:2)	Female	Adult	No		0
2013-03-03	Ravenscourt (3:3)	Female	Adult	No		0
2013-03-03	Hlabankunzi (3:2)	Female	Adult	Yes	New	1
2013-03-03	Ravenscourt (3:3)	Female	Adult	No		0
2013-03-04	Mashaba (3:3)	Female	Adult	No		0
2013-03-04	Salayexe (4:3)	Female	Adult	No		0
2013-03-04	Kikilezi (2:3)	Female	Adult	Yes	New	1
2013-03-04	Ximpalapala (4:4)	Female	Adult	No		0
2013-03-04	Vomba (3:2)	Female	Adult	Yes	New	1
2013-03-04	Unknown	Female	Unknown	No		0
2013-03-04	Ravenscourt (3:3)	Female	Adult	No		0
2013-03-04	Scotia (3:2)	Female	Subadult	No		0
2013-03-05	Mashaba (3:3)	Female	Adult	Yes	New	1
2013-03-05	Shadow (3:4)	Female	Adult	No		0
2013-03-05	Salayexe (4:3)	Female	Adult	Yes	New	1
2013-03-05	Ximpalapala (4:4)	Female	Adult	No		0
2013-03-05	Unknown	Female	Unknown	No		0
2013-03-05	Ravenscourt (3:3)	Female	Adult	No		0
2013-03-05	Ravenscourt (3:3)	Female	Adult	No		0
2013-03-06	Shadow (3:4)	Female	Adult	Yes	New	1
2013-03-06	Shadow (3:4)	Female	Adult	No		0
2013-03-06	Salayexe (4:3)	Female	Adult	No		0
2013-03-06	Scotia (3:2)	Female	Subadult	No		0
2013-03-06	Scotia (3:2)	Female	Subadult	No		0
2013-03-07	Kikilezi (2:3)	Female	Adult	No		0
2013-03-07	Ntima (2:2)	Female	Adult	No		0
2013-03-07	Vomba (3:2)	Female	Adult	No		0
2013-03-07	Unknown	Female	Adult	No		0
2013-03-07	Scotia (3:2)	Female	Subadult	No		0
2013-03-07	Mobeni (3:3)	Female	Adult	No		0
2013-03-08	Tamboti (4:3)	Female	Adult	Yes	New	1
2013-03-08	Unknown	Female	Unknown	No		0
2013-03-08	Unknown	Female	Unknown	No		0
2013-03-08	Metsi (4:2)	Female	Adult	No		0
2013-03-08	Scotia (3:2)	Female	Subadult	No		0
2013-03-08	Metsi (4:2)	Female	Adult	Yes	New	1
2013-03-08	Ravenscourt (3:3)	Female	Adult	No		0
2013-03-09	Mashaba (3:3)	Female	Adult	No		0
2013-03-09	Tamboti (4:3)	Female	Adult	Yes	New	1
2013-03-09	Vomba (3:2)	Female	Adult	Yes	New	1
2013-03-09	Hlabankunzi (3:2)	Female	Adult	No		0
2013-03-09	Scotia (3:2)	Female	Subadult	No		0
2013-03-09	Metsi (4:2)	Female	Adult	No		0
2013-03-10	Emsagweni (3:4)	Female	Subadult	No		0
2013-03-10	Mashaba (3:3)	Female	Adult	No		0
2013-03-10	Kikilezi (2:3)	Female	Adult	Yes	New	1
2013-03-10	Unknown	Female	Unknown	No		0
2013-03-10	Ravenscourt (3:3)	Female	Adult	Yes	New	1
2013-03-11	Mashaba (3:3)	Female	Adult	No		0
2013-03-11	Tutlwa (4:3)	Female	Adult	Yes	New	1
2013-03-11	Salayexe (4:3)	Female	Adult	No		0
2013-03-11	Kikilezi (2:3)	Female	Adult	No		0
2013-03-11	Dudley Riverbank (3:3)	Female	Adult	No		0
2013-03-11	Vomba (3:2)	Female	Adult	No		0
2013-03-11	Unknown	Female	Unknown	No		0
2013-03-11	Ravenscourt (3:3)	Female	Adult	No		0
2013-03-11	Shadow (3:4)	Female	Adult	No		0
2013-03-11	Rollercoaster (3:2)	Female	Adult	No		0
2013-03-11	Ravenscourt (3:3)	Female	Adult	No		0
2013-03-12	Tamboti (4:3)	Female	Adult	No		0
2013-03-12	Unknown	Female	Unknown	No		0
2013-03-12	Hlabankunzi (3:2)	Female	Adult	No		0
2013-03-12	Ravenscourt (3:3)	Female	Adult	No		0
2013-03-12	Scotia (3:2)	Female	Subadult	No		0
2013-03-12	Metsi (4:2)	Female	Adult	Yes	New	1
2013-03-12	Hlabankunzi (3:2)	Female	Adult	No		0
2013-03-12	Rollercoaster (3:2)	Female	Adult	No		0
2013-03-12	Unknown	Female	Adult	Yes	New	1
2013-03-13	Mashaba (3:3)	Female	Adult	Yes	New	1
2013-03-13	Salayexe (4:3)	Female	Adult	No		0
2013-03-13	Kikilezi (2:3)	Female	Adult	No		0
2013-03-13	Vomba (3:2)	Female	Adult	Yes	New	1
2013-03-13	Hlabankunzi (3:2)	Female	Adult	No		0
2013-03-13	Unknown	Female	Adult	No		0
2013-03-13	Scotia (3:2)	Female	Subadult	No		0
2013-03-13	Ravenscourt (3:3)	Female	Adult	No		0
2013-03-14	Mashaba (3:3)	Female	Adult	No		0
2013-03-14	Tutlwa (4:3)	Female	Adult	No		0
2013-03-14	Vomba (3:2)	Female	Adult	Yes	New	1
2013-03-14	Scotia (3:2)	Female	Subadult	No		0
2013-03-14	Hlabankunzi (3:2)	Female	Adult	No		0
2013-03-14	Tutlwa (4:3)	Female	Adult	No		0
2013-03-14	Ravenscourt (3:3)	Female	Adult	No		0
2013-03-14	Young Nottens (2:2)	Female	Adult	No		0
2013-03-14	Ravenscourt (3:3)	Female	Adult	No		0
2013-03-14	Ravenscourt (3:3)	Female	Adult	No		0
2013-03-14	Unknown	Female	Adult	No		0
2013-03-15	Mashaba (3:3)	Female	Adult	No		0
2013-03-15	Tamboti (4:3)	Female	Adult	Yes	New	1
2013-03-15	Salayexe (4:3)	Female	Adult	No		0
2013-03-15	Kwela Kwela (3:2)	Female	Adult	No		0
2013-03-15	Ravenscourt (3:3)	Female	Adult	No		0
2013-03-15	Young Nottens (2:2)	Female	Adult	No		0
2013-03-15	Young Nottens (2:2)	Female	Adult	No		0
2013-03-16	Emsagweni (3:4)	Female	Subadult	No		0
2013-03-16	Salayexe (4:3)	Female	Adult	No		0
2013-03-16	Ximpalapala (4:4)	Female	Adult	No		0
2013-03-16	Vomba (3:2)	Female	Adult	No		0
2013-03-16	Mobeni (3:3)	Female	Adult	No		0
2013-03-16	Scotia (3:2)	Female	Subadult	No		0
2013-03-16	Shadow (3:4)	Female	Adult	No		0
2013-03-16	Rollercoaster (3:2)	Female	Adult	No		0
2013-03-16	Ravenscourt (3:3)	Female	Adult	No		0
2013-03-17	Tamboti (4:3)	Female	Adult	No		0
2013-03-17	Salayexe (4:3)	Female	Adult	No		0
2013-03-17	Unknown	Female	Unknown	No		0
2013-03-17	Rollercoaster (3:2)	Female	Adult	No		0
2013-03-17	Ravenscourt (3:3)	Female	Adult	Yes	New	1
2013-03-17	Young Nottens (2:2)	Female	Adult	No		0
2013-03-17	Shadow (3:4)	Female	Adult	Yes	New	1
2013-03-17	Ravenscourt (3:3)	Female	Adult	No		0
2013-03-18	Nanga (3:3)	Female	Subadult	No		0
2013-03-18	Mashaba (3:3)	Female	Adult	No		0
2013-03-18	Tamboti (4:3)	Female	Adult	No		0
2013-03-18	Hukumuri (3:3)	Female	Adult	No		0
2013-03-18	Hlabankunzi (3:2)	Female	Adult	No		0
2013-03-18	Salayexe (4:3)	Female	Adult	Yes	New	1
2013-03-18	Ravenscourt (3:3)	Female	Adult	No		0
2013-03-18	Scotia (3:2)	Female	Subadult	No		0
2013-03-18	Hlabankunzi (3:2)	Female	Adult	No		0
2013-03-19	Tutlwa (4:3)	Female	Adult	No		0
2013-03-19	Kikilezi (2:3)	Female	Adult	No		0
2013-03-19	Hlabankunzi (3:2)	Female	Adult	No		0
2013-03-19	Tutlwa (4:3)	Female	Adult	No		0
2013-03-19	Xikavi (3:3)	Female	Adult	No		0
2013-03-19	Ravenscourt (3:3)	Female	Adult	No		0
2013-03-19	Ravenscourt (3:3)	Female	Adult	No		0
2013-03-19	Young Nottens (2:2)	Female	Adult	No		0
2013-03-19	Ravenscourt (3:3)	Female	Adult	No		0
2013-03-20	Tutlwa (4:3)	Female	Adult	No		0
2013-03-20	Flockfield (3:3)	Female	Adult	No		0
2013-03-20	Kikilezi (2:3)	Female	Adult	No		0
2013-03-20	Ximpalapala (4:4)	Female	Adult	No		0
2013-03-20	Dudley Riverbank (3:3)	Female	Adult	No		0
2013-03-20	Unknown	Female	Unknown	No		0
2013-03-20	Shadow (3:4)	Female	Adult	No		0
2013-03-20	White Dam (3:3)	Female	Adult	No		0
2013-03-20	Ravenscourt (3:3)	Female	Adult	Yes	New	1
2013-03-20	Young Nottens (2:2)	Female	Adult	No		0
2013-03-21	Mashaba (3:3)	Female	Adult	No		0
2013-03-21	Tutlwa (4:3)	Female	Adult	No		0
2013-03-21	Salayexe (4:3)	Female	Adult	No		0
2013-03-21	Ostrich Koppies (4:3)	Female	Adult	No		0
2013-03-21	Ximpalapala (4:4)	Female	Adult	No		0
2013-03-21	Dudley Riverbank (3:3)	Female	Adult	No		0
2013-03-21	Vomba (3:2)	Female	Adult	Yes	New	1
2013-03-21	Nottens (5:5)	Female	Adult	Yes	New	1
2013-03-21	Unknown	Female	Unknown	No		0
2013-03-21	Scotia (3:2)	Female	Subadult	No		0
2013-03-21	Shadow (3:4)	Female	Adult	No		0
2013-03-21	White Dam (3:3)	Female	Adult	No		0
2013-03-21	Ravenscourt (3:3)	Female	Adult	No		0
2013-03-21	Scotia (3:2)	Female	Subadult	No		0
2013-03-21	Xikavi (3:3)	Female	Adult	Yes	New	1
2013-03-21	Ravenscourt (3:3)	Female	Adult	No		0
2013-03-22	Salayexe (4:3)	Female	Adult	No		0
2013-03-22	Flockfield (3:3)	Female	Adult	Yes	New	1
2013-03-22	Karula (3:4)	Female	Adult	No		0
2013-03-22	Kikilezi (2:3)	Female	Adult	No		0
2013-03-22	Dudley Riverbank (3:3)	Female	Adult	No		0
2013-03-22	Unknown	Female	Unknown	No		0
2013-03-22	Salayexe (4:3)	Female	Adult	No		0
2013-03-22	Karula (3:4)	Female	Adult	Yes	New	1
2013-03-22	Ravenscourt (3:3)	Female	Adult	No		0
2013-03-22	Young Nottens (2:2)	Female	Adult	No		0
2013-03-23	Emsagweni (3:4)	Female	Subadult	No		0
2013-03-23	Flockfield (3:3)	Female	Adult	No		0
2013-03-23	Kikilezi (2:3)	Female	Adult	No		0
2013-03-23	Ntima (2:2)	Female	Adult	No		0
2013-03-23	Vomba (3:2)	Female	Adult	No		0
2013-03-23	Scotia (3:2)	Female	Subadult	No		0
2013-03-23	Ntima (2:2)	Female	Adult	No		0
2013-03-23	Young Nottens (2:2)	Female	Adult	No		0
2013-03-23	Ravenscourt (3:3)	Female	Adult	No		0
2013-03-23	Ntima (2:2)	Female	Adult	Yes	New	1
2013-03-23	Young Nottens (2:2)	Female	Adult	No		0
2013-03-24	Emsagweni (3:4)	Female	Subadult	No		0
2013-03-24	Tamboti (4:3)	Female	Adult	Yes	New	1
2013-03-24	Salayexe (4:3)	Female	Adult	No		0
2013-03-24	Salayexe (4:3)	Female	Adult	No		0
2013-03-24	Kikilezi (2:3)	Female	Adult	No		0
2013-03-24	Dudley Riverbank (3:3)	Female	Adult	No		0
2013-03-24	Salayexe (4:3)	Female	Adult	No		0
2013-03-24	Ravenscourt (3:3)	Female	Adult	No		0
2013-03-24	Mobeni (3:3)	Female	Adult	No		0
2013-03-24	Ravenscourt (3:3)	Female	Adult	No		0
2013-03-24	Ravenscourt (3:3)	Female	Adult	No		0
2013-03-25	Mashaba (3:3)	Female	Adult	No		0
2013-03-25	Tamboti (4:3)	Female	Adult	No		0
2013-03-25	Ximpalapala (4:4)	Female	Adult	No		0
2013-03-25	Dudley Riverbank (3:3)	Female	Adult	No		0
2013-03-25	Vomba (3:2)	Female	Adult	No		0
2013-03-25	Unknown	Female	Unknown	No		0
2013-03-25	Mobeni (3:3)	Female	Adult	No		0
2013-03-25	Salayexe (4:3)	Female	Adult	Yes	New	1
2013-03-25	Ntima (2:2)	Female	Adult	Yes	New	1
2013-03-26	Emsagweni (3:4)	Female	Subadult	No		0
2013-03-26	Ximpalapala (4:4)	Female	Adult	No		0
2013-03-26	Vomba (3:2)	Female	Adult	No		0
2013-03-26	Tutlwa (4:3)	Female	Adult	No		0
2013-03-26	Ravenscourt (3:3)	Female	Adult	No		0
2013-03-26	Ravenscourt (3:3)	Female	Adult	No		0
2013-03-26	Ravenscourt (3:3)	Female	Adult	Yes	New	1
2013-03-27	Dudley Riverbank (3:3)	Female	Adult	No		0
2013-03-27	Vomba (3:2)	Female	Adult	No		0
2013-03-27	Unknown	Female	Unknown	No		0
2013-03-27	Unknown	Female	Adult	No		0
2013-03-27	Nanga (3:3)	Female	Subadult	Yes	New	1
2013-03-27	Karula (3:4)	Female	Adult	No		0
2013-03-28	Mashaba (3:3)	Female	Adult	No		0
2013-03-28	Shadow (3:4)	Female	Adult	No		0
2013-03-28	Ostrich Koppies (4:3)	Female	Adult	No		0
2013-03-28	Karula (3:4)	Female	Adult	Yes	New	1
2013-03-28	Kikilezi (2:3)	Female	Adult	No		0
2013-03-28	Ntima (2:2)	Female	Adult	No		0
2013-03-28	Shadow (3:4)	Female	Adult	Yes	New	1
2013-03-28	Kwela Kwela (3:2)	Female	Adult	No		0
2013-03-28	Salayexe (4:3)	Female	Adult	No		0
2013-03-28	Karula (3:4)	Female	Adult	Yes	New	1
2013-03-28	Ravenscourt (3:3)	Female	Adult	No		0
2013-03-28	Hlabankunzi (3:2)	Female	Adult	No		0
2013-03-28	Karula (3:4)	Female	Adult	Yes	New	1
2013-03-28	Ravenscourt (3:3)	Female	Adult	No		0
2013-03-29	Mashaba (3:3)	Female	Adult	No		0
2013-03-29	Shadow (3:4)	Female	Adult	No		0
2013-03-29	Salayexe (4:3)	Female	Adult	No		0
2013-03-29	Dudley Riverbank (3:3)	Female	Adult	No		0
2013-03-29	Unknown	Female	Subadult	No		0
2013-03-29	Scotia (3:2)	Female	Subadult	No		0
2013-03-29	Tasselberry (2:4)	Female	Adult	No		0
2013-03-29	Ravenscourt (3:3)	Female	Adult	Yes	New	1
2013-03-29	Shadow (3:4)	Female	Adult	No		0
2013-03-30	Tamboti (4:3)	Female	Adult	No		0
2013-03-30	Kikilezi (2:3)	Female	Adult	No		0
2013-03-30	Ntima (2:2)	Female	Adult	No		0
2013-03-30	Scotia (3:2)	Female	Subadult	No		0
2013-03-30	Ravenscourt (3:3)	Female	Adult	No		0
2013-03-30	Metsi (4:2)	Female	Adult	No		0
2013-03-30	Mobeni (3:3)	Female	Adult	No		0
2013-03-30	Kwela Kwela (3:2)	Female	Adult	No		0
2013-03-30	Salayexe (4:3)	Female	Adult	No		0
2013-03-30	Ravenscourt (3:3)	Female	Adult	No		0
2013-03-31	Nsele (4:3)	Female	Adult	No		0
2013-03-31	Unknown	Female	Subadult	No		0
2013-03-31	Scotia (3:2)	Female	Subadult	No		0
2013-03-31	Kwela Kwela (3:2)	Female	Adult	No		0
2013-03-31	Ravenscourt (3:3)	Female	Adult	No		0
2013-03-31	Salayexe (4:3)	Female	Adult	No		0
2013-03-31	Rollercoaster (3:2)	Female	Adult	Yes	New	1
2013-03-31	Ravenscourt (3:3)	Female	Adult	No		0
2013-04-01	Tamboti (4:3)	Female	Adult	No		0
2013-04-01	Salayexe (4:3)	Female	Adult	No		0
2013-04-01	Kikilezi (2:3)	Female	Adult	No		0
2013-04-01	Ximpalapala (4:4)	Female	Adult	No		0
2013-04-01	Jakkalsdraai (3:2)	Female	Adult	No		0
2013-04-01	Vomba (3:2)	Female	Adult	No		0
2013-04-01	Scotia (3:2)	Female	Subadult	No		0
2013-04-01	Xikavi (3:3)	Female	Adult	Yes	New	1
2013-04-01	Ravenscourt (3:3)	Female	Adult	No		0
2013-04-01	Hukumuri (3:3)	Female	Adult	No		0
2013-04-02	Emsagweni (3:4)	Female	Subadult	No		0
2013-04-02	Shadow (3:4)	Female	Adult	No		0
2013-04-02	Salayexe (4:3)	Female	Adult	No		0
2013-04-02	Karula (3:4)	Female	Adult	No		0
2013-04-02	Shadow (3:4)	Female	Adult	No		0
2013-04-02	Thandi (3:3)	Female	Adult	Yes	New	1
2013-04-02	Unknown	Female	Subadult	No		0
2013-04-02	Scotia (3:2)	Female	Subadult	No		0
2013-04-02	Karula (3:4)	Female	Adult	Yes	New	1
2013-04-03	Kwatile (2:2)	Female	Adult	No		0
2013-04-03	White Dam (3:3)	Female	Adult	No		0
2013-04-03	Karula (3:4)	Female	Adult	No		0
2013-04-03	Jakkalsdraai (3:2)	Female	Adult	No		0
2013-04-03	Xikavi (3:3)	Female	Adult	No		0
2013-04-03	Scotia (3:2)	Female	Subadult	No		0
2013-04-04	Tatowa (3:3)	Female	Juvenile	No		0
2013-04-04	Scotia (3:2)	Female	Subadult	No		0
2013-04-04	Ravenscourt (3:3)	Female	Adult	No		0
2013-04-04	Scotia (3:2)	Female	Subadult	No		0
2013-04-04	Hlabankunzi (3:2)	Female	Adult	Yes	New	1
2013-04-04	Kwela Kwela (3:2)	Female	Adult	No		0
2013-04-04	Ravenscourt (3:3)	Female	Adult	Yes	New	1
2013-04-05	Unknown	Female	Subadult	No		0
2013-04-05	Hlabankunzi (3:2)	Female	Adult	No		0
2013-04-05	Dam 3 (3:3)	Female	Adult	No		0
2013-04-06	Tatowa (3:3)	Female	Juvenile	No		0
2013-04-06	Emsagweni (3:4)	Female	Subadult	No		0
2013-04-06	Mashaba (3:3)	Female	Adult	No		0
2013-04-06	Salayexe (4:3)	Female	Adult	No		0
2013-04-06	Mobeni (3:3)	Female	Adult	No		0
2013-04-06	Hlabankunzi (3:2)	Female	Adult	Yes	New	1
2013-04-06	Xikavi (3:3)	Female	Adult	No		0
2013-04-06	Dam 3 (3:3)	Female	Adult	No		0
2013-04-06	Rollercoaster (3:2)	Female	Adult	No		0
2013-04-06	Mobeni (3:3)	Female	Adult	No		0
2013-04-06	Rollercoaster (3:2)	Female	Adult	Yes	New	1
2013-04-07	Mashaba (3:3)	Female	Adult	No		0
2013-04-07	Ostrich Koppies (4:3)	Female	Adult	No		0
2013-04-07	Hlabankunzi (3:2)	Female	Adult	No		0
2013-04-07	Dam 3 (3:3)	Female	Adult	No		0
2013-04-07	Ravenscourt (3:3)	Female	Adult	No		0
2013-04-07	Dam 3 (3:3)	Female	Adult	Yes	New	1
2013-04-08	Salayexe (4:3)	Female	Adult	Yes	New	1
2013-04-08	Nottens (5:5)	Female	Adult	No		0
2013-04-08	Mobeni (3:3)	Female	Adult	No		0
2013-04-08	Ravenscourt (3:3)	Female	Adult	No		0
2013-04-08	Scotia (3:2)	Female	Subadult	No		0
2013-04-08	Metsi (4:2)	Female	Adult	Yes	New	1
2013-04-08	Mobeni (3:3)	Female	Adult	No		0
2013-04-08	Dam 3 (3:3)	Female	Adult	No		0
2013-04-08	Ravenscourt (3:3)	Female	Adult	No		0
2013-04-09	Nanga (3:3)	Female	Subadult	No		0
2013-04-09	Mashaba (3:3)	Female	Adult	No		0
2013-04-09	Tamboti (4:3)	Female	Adult	No		0
2013-04-09	Salayexe (4:3)	Female	Adult	No		0
2013-04-09	Vomba (3:2)	Female	Adult	No		0
2013-04-09	Scotia (3:2)	Female	Subadult	No		0
2013-04-09	Scotia (3:2)	Female	Subadult	No		0
2013-04-09	Hlabankunzi (3:2)	Female	Adult	No		0
2013-04-09	Ravenscourt (3:3)	Female	Adult	Yes	New	1
2013-04-09	Mobeni (3:3)	Female	Adult	No		0
2013-04-10	Tutlwa (4:3)	Female	Adult	No		0
2013-04-10	Salayexe (4:3)	Female	Adult	No		0
2013-04-10	Vomba (3:2)	Female	Adult	Yes	New	1
2013-04-10	Unknown	Female	Unknown	No		0
2013-04-10	Scotia (3:2)	Female	Subadult	No		0
2013-04-10	Ravenscourt (3:3)	Female	Adult	No		0
2013-04-10	Unknown	Female	Adult	No		0
2013-04-10	Mobeni (3:3)	Female	Adult	No		0
2013-04-10	Hlabankunzi (3:2)	Female	Adult	No		0
2013-04-10	Rollercoaster (3:2)	Female	Adult	No		0
2013-04-11	Mashaba (3:3)	Female	Adult	No		0
2013-04-11	Shadow (3:4)	Female	Adult	No		0
2013-04-11	Tutlwa (4:3)	Female	Adult	No		0
2013-04-11	Salayexe (4:3)	Female	Adult	Yes	New	1
2013-04-11	Vomba (3:2)	Female	Adult	No		0
2013-04-11	Hlabankunzi (3:2)	Female	Adult	No		0
2013-04-11	Xikavi (3:3)	Female	Adult	No		0
2013-04-11	Metsi (4:2)	Female	Adult	Yes	New	1
2013-04-11	Hlabankunzi (3:2)	Female	Adult	Yes	New	1
2013-04-11	Ravenscourt (3:3)	Female	Adult	No		0
2013-04-12	Salayexe (4:3)	Female	Adult	Yes	New	1
2013-04-12	Metsi (4:2)	Female	Adult	No		0
2013-04-12	Hlabankunzi (3:2)	Female	Adult	No		0
2013-04-12	Rollercoaster (3:2)	Female	Adult	No		0
2013-04-12	Ravenscourt (3:3)	Female	Adult	No		0
2013-04-12	Scotia (3:2)	Female	Subadult	No		0
2013-04-12	Thlangisa (3:4)	Female	Adult	No		0
2013-04-12	Hlabankunzi (3:2)	Female	Adult	No		0
2013-04-12	Ravenscourt (3:3)	Female	Adult	No		0
2013-04-12	Unknown	Female	Adult	No		0
2013-04-12	Unknown	Female	Adult	No		0
2013-04-13	Mashaba (3:3)	Female	Adult	No		0
2013-04-13	Vomba (3:2)	Female	Adult	No		0
2013-04-13	Hlabankunzi (3:2)	Female	Adult	No		0
2013-04-14	Mashaba (3:3)	Female	Adult	Yes	New	1
2013-04-14	Kwatile (2:2)	Female	Adult	No		0
2013-04-14	Ostrich Koppies (4:3)	Female	Adult	No		0
2013-04-14	Salayexe (4:3)	Female	Adult	No		0
2013-04-14	Hlabankunzi (3:2)	Female	Adult	No		0
2013-04-15	Mashaba (3:3)	Female	Adult	No		0
2013-04-15	Tutlwa (4:3)	Female	Adult	No		0
2013-04-15	Tasselberry (2:4)	Female	Adult	No		0
2013-04-15	Thandi (3:3)	Female	Adult	No		0
2013-04-15	Metsi (4:2)	Female	Adult	Yes	New	1
2013-04-15	Mobeni (3:3)	Female	Adult	Yes	New	1
2013-04-16	Mashaba (3:3)	Female	Adult	Yes	New	1
2013-04-16	Salayexe (4:3)	Female	Adult	No		0
2013-04-16	Ostrich Koppies (4:3)	Female	Adult	No		0
2013-04-16	Matshapiri (3:2)	Female	Adult	No		0
2013-04-16	Hlabankunzi (3:2)	Female	Adult	No		0
2013-04-16	Rollercoaster (3:2)	Female	Adult	Yes	New	1
2013-04-16	Ravenscourt (3:3)	Female	Adult	Yes	New	1
2013-04-17	Jakkalsdraai (3:2)	Female	Adult	No		0
2013-04-17	Vomba (3:2)	Female	Adult	Yes	New	1
2013-04-17	Unknown	Female	Adult	No		0
2013-04-17	Tasselberry (2:4)	Female	Adult	No		0
2013-04-17	Xikavi (3:3)	Female	Adult	No		0
2013-04-17	Salayexe (4:3)	Female	Adult	No		0
2013-04-17	Rollercoaster (3:2)	Female	Adult	Yes	New	1
2013-04-18	Mashaba (3:3)	Female	Adult	No		0
2013-04-18	Shadow (3:4)	Female	Adult	No		0
2013-04-18	Shadow (3:4)	Female	Adult	No		0
2013-04-18	Unknown	Female	Adult	No		0
2013-04-18	Unknown	Female	Unknown	No		0
2013-04-18	Scotia (3:2)	Female	Subadult	No		0
2013-04-18	Xikavi (3:3)	Female	Adult	No		0
2013-04-18	Ravenscourt (3:3)	Female	Adult	No		0
2013-04-19	Tamboti (4:3)	Female	Adult	No		0
2013-04-19	Salayexe (4:3)	Female	Adult	No		0
2013-04-19	Jakkalsdraai (3:2)	Female	Adult	No		0
2013-04-19	Ntima (2:2)	Female	Adult	No		0
2013-04-19	Tasselberry (2:4)	Female	Adult	No		0
2013-04-19	Hlabankunzi (3:2)	Female	Adult	Yes	New	1
2013-04-19	Ravenscourt (3:3)	Female	Adult	No		0
2013-04-19	Scotia (3:2)	Female	Subadult	No		0
2013-04-19	Tasselberry (2:4)	Female	Adult	No		0
2013-04-19	Unknown	Female	Adult	No		0
2013-04-20	Mashaba (3:3)	Female	Adult	No		0
2013-04-20	Salayexe (4:3)	Female	Adult	No		0
2013-04-20	Salayexe (4:3)	Female	Adult	No		0
2013-04-20	Jakkalsdraai (3:2)	Female	Adult	No		0
2013-04-20	Vomba (3:2)	Female	Adult	Yes	New	1
2013-04-20	Nottens (5:5)	Female	Adult	No		0
2013-04-20	Scotia (3:2)	Female	Subadult	No		0
2013-04-20	Ravenscourt (3:3)	Female	Adult	No		0
2013-04-20	Ravenscourt (3:3)	Female	Adult	No		0
2013-04-21	Salayexe (4:3)	Female	Adult	No		0
2013-04-21	Kikilezi (2:3)	Female	Adult	No		0
2013-04-21	Vomba (3:2)	Female	Adult	No		0
2013-04-21	Unknown	Female	Adult	No		0
2013-04-21	Scotia (3:2)	Female	Subadult	No		0
2013-04-21	Ravenscourt (3:3)	Female	Adult	Yes	New	1
2013-04-21	Scotia (3:2)	Female	Subadult	No		0
2013-04-22	Mashaba (3:3)	Female	Adult	No		0
2013-04-22	Kwatile (2:2)	Female	Adult	No		0
2013-04-22	Hlabankunzi (3:2)	Female	Adult	No		0
2013-04-22	Ravenscourt (3:3)	Female	Adult	No		0
2013-04-22	Ravenscourt (3:3)	Female	Adult	No		0
2013-04-23	White Dam (3:3)	Female	Adult	No		0
2013-04-23	Salayexe (4:3)	Female	Adult	No		0
2013-04-23	Unknown	Female	Unknown	No		0
2013-04-23	Ravenscourt (3:3)	Female	Adult	No		0
2013-04-23	Ravenscourt (3:3)	Female	Adult	No		0
2013-04-23	Ravenscourt (3:3)	Female	Adult	No		0
2013-04-23	Ravenscourt (3:3)	Female	Adult	No		0
2013-04-24	Emsagweni (3:4)	Female	Subadult	No		0
2013-04-24	Nanga (3:3)	Female	Subadult	No		0
2013-04-24	Mashaba (3:3)	Female	Adult	No		0
2013-04-24	Salayexe (4:3)	Female	Adult	No		0
2013-04-24	Vomba (3:2)	Female	Adult	Yes	New	1
2013-04-24	Scotia (3:2)	Female	Subadult	No		0
2013-04-24	Nsele (4:3)	Female	Adult	No		0
2013-04-24	Mobeni (3:3)	Female	Adult	No		0
2013-04-25	Mashaba (3:3)	Female	Adult	No		0
2013-04-25	Salayexe (4:3)	Female	Adult	No		0
2013-04-25	Scotia (3:2)	Female	Subadult	No		0
2013-04-26	Mashaba (3:3)	Female	Adult	No		0
2013-04-26	Tamboti (4:3)	Female	Adult	No		0
2013-04-26	Salayexe (4:3)	Female	Adult	Yes	New	1
2013-04-26	Scotia (3:2)	Female	Subadult	No		0
2013-04-26	Ravenscourt (3:3)	Female	Adult	No		0
2013-04-26	Ravenscourt (3:3)	Female	Adult	No		0
2013-04-26	Unknown	Female	Adult	No		0
2013-04-27	Mashaba (3:3)	Female	Adult	No		0
2013-04-27	Shadow (3:4)	Female	Adult	Yes	New	1
2013-04-27	Salayexe (4:3)	Female	Adult	Yes	New	1
2013-04-27	Vomba (3:2)	Female	Adult	No		0
2013-04-27	Unknown	Female	Unknown	No		0
2013-04-27	Unknown	Female	Unknown	No		0
2013-04-27	Hukumuri (3:3)	Female	Adult	No		0
2013-04-27	Ravenscourt (3:3)	Female	Adult	No		0
2013-04-27	Rollercoaster (3:2)	Female	Adult	No		0
2013-04-28	Ostrich Koppies (4:3)	Female	Adult	No		0
2013-04-28	Dudley Riverbank (3:3)	Female	Adult	No		0
2013-04-28	Vomba (3:2)	Female	Adult	Yes	New	1
2013-04-28	Scotia (3:2)	Female	Subadult	No		0
2013-04-28	Rollercoaster (3:2)	Female	Adult	No		0
2013-04-28	Ravenscourt (3:3)	Female	Adult	No		0
2013-04-28	Ravenscourt (3:3)	Female	Adult	Yes	New	1
2013-04-29	Mashaba (3:3)	Female	Adult	Yes	New	1
2013-04-29	Scotia (3:2)	Female	Subadult	No		0
2013-04-29	Scotia (3:2)	Female	Subadult	No		0
2013-04-30	White Dam (3:3)	Female	Adult	No		0
2013-04-30	Salayexe (4:3)	Female	Adult	No		0
2013-04-30	Mobeni (3:3)	Female	Adult	No		0
2013-04-30	Rollercoaster (3:2)	Female	Adult	Yes	New	1
2013-04-30	Ravenscourt (3:3)	Female	Adult	No		0
2013-04-30	Scotia (3:2)	Female	Subadult	No		0
2013-04-30	Ravenscourt (3:3)	Female	Adult	No		0
2013-05-01	Salayexe (4:3)	Female	Adult	No		0
2013-05-01	Salayexe (4:3)	Female	Adult	No		0
2013-05-01	Vomba (3:2)	Female	Adult	No		0
2013-05-01	Scotia (3:2)	Female	Subadult	No		0
2013-05-01	Dam 3 (3:3)	Female	Adult	Yes	New	1
2013-05-01	Ravenscourt (3:3)	Female	Adult	Yes	New	1
2013-05-01	Scotia (3:2)	Female	Subadult	No		0
2013-05-01	Metsi (4:2)	Female	Adult	Yes	New	1
2013-05-02	Nanga (3:3)	Female	Subadult	No		0
2013-05-02	Tamboti (4:3)	Female	Adult	No		0
2013-05-02	Thandi (3:3)	Female	Adult	No		0
2013-05-02	Ximpalapala (4:4)	Female	Adult	No		0
2013-05-02	Ntima (2:2)	Female	Adult	No		0
2013-05-02	Vomba (3:2)	Female	Adult	No		0
2013-05-02	Scotia (3:2)	Female	Subadult	No		0
2013-05-02	Thlangisa (3:4)	Female	Adult	No		0
2013-05-02	Hlabankunzi (3:2)	Female	Adult	No		0
2013-05-02	Xikavi (3:3)	Female	Adult	No		0
2013-05-02	Rollercoaster (3:2)	Female	Adult	No		0
2013-05-02	Scotia (3:2)	Female	Subadult	No		0
2013-05-02	Hlabankunzi (3:2)	Female	Adult	Yes	New	1
2013-05-02	Ravenscourt (3:3)	Female	Adult	Yes	New	1
2013-05-03	Tamboti (4:3)	Female	Adult	No		0
2013-05-03	Metsi (4:2)	Female	Adult	No		0
2013-05-04	Salayexe (4:3)	Female	Adult	Yes	New	1
2013-05-04	Dudley Riverbank (3:3)	Female	Adult	No		0
2013-05-04	Unknown	Female	Unknown	No		0
2013-05-04	Scotia (3:2)	Female	Subadult	No		0
2013-05-04	Rollercoaster (3:2)	Female	Adult	Yes	New	1
2013-05-04	Unknown	Female	Adult	No		0
2013-05-04	Scotia (3:2)	Female	Subadult	Yes	New	1
2013-05-04	Hlabankunzi (3:2)	Female	Adult	No		0
2013-05-04	Ravenscourt (3:3)	Female	Adult	No		0
2013-05-05	Salayexe (4:3)	Female	Adult	No		0
2013-05-05	Ravenscourt (3:3)	Female	Adult	No		0
2013-05-05	Kwela Kwela (3:2)	Female	Adult	No		0
2013-05-05	Xikavi (3:3)	Female	Adult	Yes	New	1
2013-05-06	Salayexe (4:3)	Female	Adult	No		0
2013-05-06	Unknown	Female	Unknown	No		0
2013-05-06	Hlabankunzi (3:2)	Female	Adult	Yes	New	1
2013-05-06	Xikavi (3:3)	Female	Adult	Yes	New	1
2013-05-06	Rollercoaster (3:2)	Female	Adult	No		0
2013-05-06	Ravenscourt (3:3)	Female	Adult	No		0
2013-05-07	Salayexe (4:3)	Female	Adult	No		0
2013-05-07	Metsi (4:2)	Female	Adult	Yes	New	1
2013-05-07	Unknown	Female	Adult	No		0
2013-05-07	Scotia (3:2)	Female	Subadult	No		0
2013-05-07	Unknown	Female	Adult	No		0
2013-05-08	Young Nottens (2:2)	Female	Adult	No		0
2013-05-08	Scotia (3:2)	Female	Subadult	No		0
2013-05-08	Hlabankunzi (3:2)	Female	Adult	Yes	New	1
2013-05-08	Jakkalsdraai (3:2)	Female	Adult	No		0
2013-05-08	Unknown	Female	Adult	No		0
2013-05-08	Nsele (4:3)	Female	Adult	No		0
2013-05-09	Salayexe (4:3)	Female	Adult	No		0
2013-05-09	Ximpalapala (4:4)	Female	Adult	Yes	New	1
2013-05-09	Vomba (3:2)	Female	Adult	No		0
2013-05-09	Unknown	Female	Adult	No		0
2013-05-09	Mobeni (3:3)	Female	Adult	No		0
2013-05-09	Hlabankunzi (3:2)	Female	Adult	No		0
2013-05-09	Rollercoaster (3:2)	Female	Adult	No		0
2013-05-09	Ravenscourt (3:3)	Female	Adult	No		0
2013-05-09	Jakkalsdraai (3:2)	Female	Adult	No		0
2013-05-09	Tasselberry (2:4)	Female	Adult	No		0
2013-05-09	Hlabankunzi (3:2)	Female	Adult	No		0
2013-05-09	Kwela Kwela (3:2)	Female	Adult	No		0
2013-05-09	Ravenscourt (3:3)	Female	Adult	No		0
2013-05-09	Unknown	Female	Adult	No		0
2013-05-10	Emsagweni (3:4)	Female	Subadult	No		0
2013-05-10	Nanga (3:3)	Female	Subadult	No		0
2013-05-10	Tamboti (4:3)	Female	Adult	No		0
2013-05-10	Salayexe (4:3)	Female	Adult	No		0
2013-05-10	Ostrich Koppies (4:3)	Female	Adult	No		0
2013-05-10	Ximpalapala (4:4)	Female	Adult	No		0
2013-05-10	Tasselberry (2:4)	Female	Adult	No		0
2013-05-10	Hlabankunzi (3:2)	Female	Adult	No		0
2013-05-10	Ravenscourt (3:3)	Female	Adult	No		0
2013-05-10	Jakkalsdraai (3:2)	Female	Adult	No		0
2013-05-10	Unknown	Female	Adult	No		0
2013-05-10	Mobeni (3:3)	Female	Adult	No		0
2013-05-10	Hlabankunzi (3:2)	Female	Adult	No		0
2013-05-10	Ravenscourt (3:3)	Female	Adult	No		0
2013-05-10	Jakkalsdraai (3:2)	Female	Adult	No		0
2013-05-11	Tamboti (4:3)	Female	Adult	No		0
2013-05-11	Thandi (3:3)	Female	Adult	No		0
2013-05-11	Salayexe (4:3)	Female	Adult	No		0
2013-05-11	Scotia (3:2)	Female	Subadult	No		0
2013-05-11	Thlangisa (3:4)	Female	Adult	No		0
2013-05-11	Hlabankunzi (3:2)	Female	Adult	No		0
2013-05-11	Ravenscourt (3:3)	Female	Adult	No		0
2013-05-11	Scotia (3:2)	Female	Subadult	Yes	New	1
2013-05-11	Hukumuri (3:3)	Female	Adult	No		0
2013-05-11	Hlabankunzi (3:2)	Female	Adult	No		0
2013-05-11	Jakkalsdraai (3:2)	Female	Adult	No		0
2013-05-12	Tamboti (4:3)	Female	Adult	No		0
2013-05-12	Nottens (5:5)	Female	Adult	No		0
2013-05-12	Hukumuri (3:3)	Female	Adult	No		0
2013-05-12	Hlabankunzi (3:2)	Female	Adult	No		0
2013-05-12	Kwela Kwela (3:2)	Female	Adult	No		0
2013-05-12	Ravenscourt (3:3)	Female	Adult	No		0
2013-05-12	Scotia (3:2)	Female	Subadult	No		0
2013-05-12	Ravenscourt (3:3)	Female	Adult	No		0
2013-05-13	Dudley Riverbank (3:3)	Female	Adult	No		0
2013-05-13	Ravenscourt (3:3)	Female	Adult	No		0
2013-05-13	Ravenscourt (3:3)	Female	Adult	No		0
2013-05-13	Ravenscourt (3:3)	Female	Adult	No		0
2013-05-13	Ravenscourt (3:3)	Female	Adult	No		0
2013-05-14	Mashaba (3:3)	Female	Adult	Yes	New	1
2013-05-14	Salayexe (4:3)	Female	Adult	Yes	New	1
2013-05-14	Ostrich Koppies (4:3)	Female	Adult	No		0
2013-05-14	Kikilezi (2:3)	Female	Adult	No		0
2013-05-14	Vomba (3:2)	Female	Adult	No		0
2013-05-14	Scotia (3:2)	Female	Subadult	Yes	New	1
2013-05-14	Ravenscourt (3:3)	Female	Adult	No		0
2013-05-14	Ravenscourt (3:3)	Female	Adult	Yes	New	1
2013-05-15	Salayexe (4:3)	Female	Adult	No		0
2013-05-15	Vomba (3:2)	Female	Adult	No		0
2013-05-15	Metsi (4:2)	Female	Adult	Yes	New	1
2013-05-15	Hlabankunzi (3:2)	Female	Adult	No		0
2013-05-15	Tutlwa (4:3)	Female	Adult	No		0
2013-05-15	Dam 3 (3:3)	Female	Adult	No		0
2013-05-15	Ravenscourt (3:3)	Female	Adult	Yes	New	1
2013-05-16	Tasselberry (2:4)	Female	Adult	No		0
2013-05-16	Kwela Kwela (3:2)	Female	Adult	No		0
2013-05-16	Xikavi (3:3)	Female	Adult	No		0
2013-05-16	Unknown	Female	Adult	No		0
2013-05-16	Metsi (4:2)	Female	Adult	No		0
2013-05-16	Dam 3 (3:3)	Female	Adult	No		0
2013-05-16	Rollercoaster (3:2)	Female	Adult	No		0
2013-05-17	Scotia (3:2)	Female	Subadult	No		0
2013-05-17	Metsi (4:2)	Female	Adult	No		0
2013-05-17	Hlabankunzi (3:2)	Female	Adult	No		0
2013-05-17	Ravenscourt (3:3)	Female	Adult	No		0
2013-05-17	Rollercoaster (3:2)	Female	Adult	No		0
2013-05-17	Ravenscourt (3:3)	Female	Adult	No		0
2013-05-18	Shadow (3:4)	Female	Adult	No		0
2013-05-18	Salayexe (4:3)	Female	Adult	No		0
2013-05-18	Unknown	Female	Adult	No		0
2013-05-18	Xikavi (3:3)	Female	Adult	No		0
2013-05-18	Scotia (3:2)	Female	Subadult	No		0
2013-05-18	Xikavi (3:3)	Female	Adult	No		0
2013-05-19	Mashaba (3:3)	Female	Adult	No		0
2013-05-19	Tamboti (4:3)	Female	Adult	No		0
2013-05-19	Tamboti (4:3)	Female	Adult	No		0
2013-05-19	Vomba (3:2)	Female	Adult	No		0
2013-05-19	Scotia (3:2)	Female	Subadult	No		0
2013-05-19	Rollercoaster (3:2)	Female	Adult	No		0
2013-05-19	Mobeni (3:3)	Female	Adult	No		0
2013-05-19	Xikavi (3:3)	Female	Adult	No		0
2013-05-19	Ravenscourt (3:3)	Female	Adult	No		0
2013-05-20	Mashaba (3:3)	Female	Adult	No		0
2013-05-20	Tamboti (4:3)	Female	Adult	No		0
2013-05-20	Shadow (3:4)	Female	Adult	No		0
2013-05-20	Salayexe (4:3)	Female	Adult	No		0
2013-05-20	Dudley Riverbank (3:3)	Female	Adult	No		0
2013-05-20	Thlangisa (3:4)	Female	Adult	No		0
2013-05-20	Ravenscourt (3:3)	Female	Adult	No		0
2013-05-20	Xikavi (3:3)	Female	Adult	No		0
2013-05-21	Mashaba (3:3)	Female	Adult	No		0
2013-05-21	Tamboti (4:3)	Female	Adult	No		0
2013-05-21	Ostrich Koppies (4:3)	Female	Adult	No		0
2013-05-21	Vomba (3:2)	Female	Adult	Yes	New	1
2013-05-21	Xikavi (3:3)	Female	Adult	No		0
2013-05-21	Ravenscourt (3:3)	Female	Adult	No		0
2013-05-22	Emsagweni (3:4)	Female	Subadult	Yes	New	1
2013-05-22	Salayexe (4:3)	Female	Adult	No		0
2013-05-22	Vomba (3:2)	Female	Adult	No		0
2013-05-22	Thlangisa (3:4)	Female	Adult	No		0
2013-05-23	Nanga (3:3)	Female	Subadult	No		0
2013-05-23	Tamboti (4:3)	Female	Adult	No		0
2013-05-23	Salayexe (4:3)	Female	Adult	No		0
2013-05-23	Vomba (3:2)	Female	Adult	Yes	New	1
2013-05-23	Hlabankunzi (3:2)	Female	Adult	No		0
2013-05-23	Hukumuri (3:3)	Female	Adult	No		0
2013-05-23	Xikavi (3:3)	Female	Adult	No		0
2013-05-24	Tamboti (4:3)	Female	Adult	Yes	New	1
2013-05-24	Salayexe (4:3)	Female	Adult	No		0
2013-05-24	Xikavi (3:3)	Female	Adult	No		0
2013-05-24	Mobeni (3:3)	Female	Adult	No		0
2013-05-24	Xikavi (3:3)	Female	Adult	No		0
2013-05-24	Ravenscourt (3:3)	Female	Adult	No		0
2013-05-25	Salayexe (4:3)	Female	Adult	Yes	New	1
2013-05-25	Vomba (3:2)	Female	Adult	No		0
2013-05-25	Unknown	Female	Unknown	No		0
2013-05-25	Xikavi (3:3)	Female	Adult	No		0
2013-05-25	Mobeni (3:3)	Female	Adult	No		0
2013-05-26	Kikilezi (2:3)	Female	Adult	No		0
2013-05-26	Vomba (3:2)	Female	Adult	No		0
2013-05-26	Tasselberry (2:4)	Female	Adult	Yes	New	1
2013-05-26	Mobeni (3:3)	Female	Adult	No		0
2013-05-27	Tamboti (4:3)	Female	Adult	No		0
2013-05-27	Salayexe (4:3)	Female	Adult	No		0
2013-05-27	Karula (3:4)	Female	Adult	Yes	New	1
2013-05-27	Matshapiri (3:2)	Female	Adult	Yes	New	1
2013-05-27	Ximpalapala (4:4)	Female	Adult	No		0
2013-05-27	Ravenscourt (3:3)	Female	Adult	Yes	New	1
2013-05-28	Mashaba (3:3)	Female	Adult	Yes	New	1
2013-05-28	Salayexe (4:3)	Female	Adult	Yes	New	1
2013-05-28	Ravenscourt (3:3)	Female	Adult	Yes	New	1
2013-05-29	Shadow (3:4)	Female	Adult	No		0
2013-05-29	Mobeni (3:3)	Female	Adult	Yes	New	1
2013-05-29	Ravenscourt (3:3)	Female	Adult	Yes	New	1
2013-05-30	Tamboti (4:3)	Female	Adult	No		0
2013-05-30	Salayexe (4:3)	Female	Adult	No		0
2013-05-31	Emsagweni (3:4)	Female	Subadult	No		0
2013-05-31	Ostrich Koppies (4:3)	Female	Adult	No		0
2013-05-31	Vomba (3:2)	Female	Adult	No		0
2013-05-31	Scotia (3:2)	Female	Adult	No		0
2013-05-31	Scotia (3:2)	Female	Adult	No		0
2013-05-31	Hlabankunzi (3:2)	Female	Adult	No		0
2013-06-01	Mashaba (3:3)	Female	Adult	No		0
2013-06-01	Salayexe (4:3)	Female	Adult	No		0
2013-06-01	Vomba (3:2)	Female	Adult	No		0
2013-06-01	Scotia (3:2)	Female	Adult	No		0
2013-06-01	Rollercoaster (3:2)	Female	Adult	No		0
2013-06-02	Mashaba (3:3)	Female	Adult	No		0
2013-06-02	Tamboti (4:3)	Female	Adult	No		0
2013-06-02	Salayexe (4:3)	Female	Adult	No		0
2013-06-02	Vomba (3:2)	Female	Adult	No		0
2013-06-02	Scotia (3:2)	Female	Adult	Yes	New	1
2013-06-02	Mobeni (3:3)	Female	Adult	No		0
2013-06-02	Mobeni (3:3)	Female	Adult	No		0
2013-06-02	Young Nottens (2:2)	Female	Adult	No		0
2013-06-03	Dudley Riverbank (3:3)	Female	Adult	No		0
2013-06-03	Nottens (5:5)	Female	Adult	No		0
2013-06-03	Scotia (3:2)	Female	Adult	No		0
2013-06-03	Rollercoaster (3:2)	Female	Adult	No		0
2013-06-03	Ravenscourt (3:3)	Female	Adult	No		0
2013-06-03	Mobeni (3:3)	Female	Adult	No		0
2013-06-04	Unknown	Female	Adult	No		0
2013-06-05	Tamboti (4:3)	Female	Adult	No		0
2013-06-05	Vomba (3:2)	Female	Adult	No		0
2013-06-05	Scotia (3:2)	Female	Adult	No		0
2013-06-05	Scotia (3:2)	Female	Adult	Yes	New	1
2013-06-06	Tamboti (4:3)	Female	Adult	No		0
2013-06-06	Vomba (3:2)	Female	Adult	No		0
2013-06-06	Unknown	Female	Unknown	No		0
2013-06-06	Rollercoaster (3:2)	Female	Adult	No		0
2013-06-06	Unknown	Female	Subadult	No		0
2013-06-07	Mashaba (3:3)	Female	Adult	No		0
2013-06-07	Vomba (3:2)	Female	Adult	No		0
2013-06-07	Hlabankunzi (3:2)	Female	Adult	No		0
2013-06-07	Rollercoaster (3:2)	Female	Adult	No		0
2013-06-07	Jakkalsdraai (3:2)	Female	Adult	No		0
2013-06-07	Scotia (3:2)	Female	Adult	No		0
2013-06-07	Jakkalsdraai (3:2)	Female	Adult	No		0
2013-06-08	Mashaba (3:3)	Female	Adult	No		0
2013-06-08	Tamboti (4:3)	Female	Adult	No		0
2013-06-08	Shadow (3:4)	Female	Adult	Yes	New	1
2013-06-08	Scotia (3:2)	Female	Adult	No		0
2013-06-08	Hlabankunzi (3:2)	Female	Adult	No		0
2013-06-08	Rollercoaster (3:2)	Female	Adult	No		0
2013-06-08	Rollercoaster (3:2)	Female	Adult	No		0
2013-06-09	Hlabankunzi (3:2)	Female	Adult	No		0
2013-06-09	Unknown	Female	Juvenile	No		0
2013-06-09	Hlabankunzi (3:2)	Female	Adult	Yes	New	1
2013-06-09	Rollercoaster (3:2)	Female	Adult	No		0
2013-06-10	Dudley Riverbank (3:3)	Female	Adult	No		0
2013-06-10	Vomba (3:2)	Female	Adult	No		0
2013-06-10	Nottens (5:5)	Female	Adult	Yes	New	1
2013-06-10	Xikavi (3:3)	Female	Adult	No		0
2013-06-11	Mashaba (3:3)	Female	Adult	No		0
2013-06-11	Salayexe (4:3)	Female	Adult	No		0
2013-06-11	Matshapiri (3:2)	Female	Adult	No		0
2013-06-11	Vomba (3:2)	Female	Adult	No		0
2013-06-11	Unknown	Female	Unknown	No		0
2013-06-11	Unknown	Female	Unknown	No		0
2013-06-11	Hlabankunzi (3:2)	Female	Adult	No		0
2013-06-12	Salayexe (4:3)	Female	Adult	No		0
2013-06-12	Vomba (3:2)	Female	Adult	No		0
2013-06-12	Xikavi (3:3)	Female	Adult	No		0
2013-06-12	Rollercoaster (3:2)	Female	Adult	Yes	New	1
2013-06-12	Scotia (3:2)	Female	Adult	No		0
2013-06-12	Kwela Kwela (3:2)	Female	Adult	No		0
2013-06-12	Xikavi (3:3)	Female	Adult	No		0
2013-06-13	Tamboti (4:3)	Female	Adult	No		0
2013-06-13	Shadow (3:4)	Female	Adult	No		0
2013-06-13	Jakkalsdraai (3:2)	Female	Adult	No		0
2013-06-13	Vomba (3:2)	Female	Adult	No		0
2013-06-13	Vomba (3:2)	Female	Adult	No		0
2013-06-13	Unknown	Female	Unknown	No		0
2013-06-13	Scotia (3:2)	Female	Adult	No		0
2013-06-13	Hlabankunzi (3:2)	Female	Adult	Yes	New	1
2013-06-14	Tamboti (4:3)	Female	Adult	Yes	New	1
2013-06-14	Salayexe (4:3)	Female	Adult	No		0
2013-06-14	Ostrich Koppies (4:3)	Female	Adult	No		0
2013-06-14	Matshapiri (3:2)	Female	Adult	No		0
2013-06-14	Scotia (3:2)	Female	Adult	Yes	New	1
2013-06-15	Tamboti (4:3)	Female	Adult	No		0
2013-06-15	Salayexe (4:3)	Female	Adult	No		0
2013-06-15	Rollercoaster (3:2)	Female	Adult	Yes	New	1
2013-06-15	Scotia (3:2)	Female	Adult	Yes	New	1
2013-06-15	Xikavi (3:3)	Female	Adult	No		0
2013-06-15	Unknown	Female	Juvenile	No		0
2013-06-16	Shadow (3:4)	Female	Adult	No		0
2013-06-16	Kikilezi (2:3)	Female	Adult	No		0
2013-06-16	Vomba (3:2)	Female	Adult	No		0
2013-06-16	Unknown	Female	Juvenile	No		0
2013-06-16	Scotia (3:2)	Female	Adult	Yes	New	1
2013-06-16	Hlabankunzi (3:2)	Female	Adult	Yes	New	1
2013-06-17	Tamboti (4:3)	Female	Adult	No		0
2013-06-17	Shadow (3:4)	Female	Adult	No		0
2013-06-17	Dudley Riverbank (3:3)	Female	Adult	No		0
2013-06-17	Vomba (3:2)	Female	Adult	No		0
2013-06-17	Kwela Kwela (3:2)	Female	Adult	No		0
2013-06-17	Unknown	Female	Unknown	No		0
2013-06-18	Kwela Kwela (3:2)	Female	Adult	No		0
2013-06-18	Unknown	Female	Unknown	No		0
2013-06-19	Tamboti (4:3)	Female	Adult	No		0
2013-06-19	Shadow (3:4)	Female	Adult	No		0
2013-06-19	Salayexe (4:3)	Female	Adult	No		0
2013-06-19	Matshapiri (3:2)	Female	Adult	No		0
2013-06-19	Vomba (3:2)	Female	Adult	No		0
2013-06-19	Scotia (3:2)	Female	Adult	No		0
2013-06-19	Scotia (3:2)	Female	Adult	No		0
2013-06-19	Unknown	Female	Unknown	No		0
2013-06-20	Vomba (3:2)	Female	Adult	No		0
2013-06-20	Nottens (5:5)	Female	Adult	No		0
2013-06-20	Scotia (3:2)	Female	Adult	No		0
2013-06-20	Rollercoaster (3:2)	Female	Adult	Yes	New	1
2013-06-20	Unknown	Female	Unknown	Yes	New	1
2013-06-21	Kikilezi (2:3)	Female	Adult	No		0
2013-06-21	Jakkalsdraai (3:2)	Female	Adult	No		0
2013-06-21	Dudley Riverbank (3:3)	Female	Adult	No		0
2013-06-21	Xikavi (3:3)	Female	Adult	No		0
2013-06-21	Rollercoaster (3:2)	Female	Adult	No		0
2013-06-21	Scotia (3:2)	Female	Adult	No		0
2013-06-21	Unknown	Female	Juvenile	No		0
2013-06-21	Unknown	Female	Adult	No		0
2013-06-22	Emsagweni (3:4)	Female	Subadult	No		0
2013-06-22	Kikilezi (2:3)	Female	Adult	No		0
2013-06-22	Nottens (5:5)	Female	Adult	No		0
2013-06-22	Unknown	Female	Adult	No		0
2013-06-22	Scotia (3:2)	Female	Adult	No		0
2013-06-22	Scotia (3:2)	Female	Adult	No		0
2013-06-23	Tamboti (4:3)	Female	Adult	No		0
2013-06-23	Unknown	Female	Unknown	No		0
2013-06-23	Mobeni (3:3)	Female	Adult	Yes	New	1
2013-06-23	Hlabankunzi (3:2)	Female	Adult	No		0
2013-06-23	White Dam (3:3)	Female	Adult	No		0
2013-06-24	Emsagweni (3:4)	Female	Subadult	No		0
2013-06-24	Salayexe (4:3)	Female	Adult	Yes	New	1
2013-06-24	Vomba (3:2)	Female	Adult	No		0
2013-06-24	Unknown	Female	Unknown	Yes	New	1
2013-06-24	Unknown	Female	Unknown	No		0
2013-06-24	Unknown	Female	Unknown	No		0
2013-06-24	Scotia (3:2)	Female	Adult	Yes	New	1
2013-06-24	Hlabankunzi (3:2)	Female	Adult	No		0
2013-06-25	Mashaba (3:3)	Female	Adult	No		0
2013-06-25	Vomba (3:2)	Female	Adult	No		0
2013-06-25	Unknown	Female	Subadult	No		0
2013-06-25	Scotia (3:2)	Female	Adult	No		0
2013-06-25	Tasselberry (2:4)	Female	Adult	No		0
2013-06-25	Hlabankunzi (3:2)	Female	Adult	No		0
2013-06-25	Hlabankunzi (3:2)	Female	Adult	No		0
2013-06-25	Rollercoaster (3:2)	Female	Adult	Yes	New	1
2013-06-26	Tamboti (4:3)	Female	Adult	Yes	New	1
2013-06-26	Unknown	Female	Unknown	No		0
2013-06-26	Scotia (3:2)	Female	Adult	No		0
2013-06-26	Hlabankunzi (3:2)	Female	Adult	No		0
2013-06-26	Kwela Kwela (3:2)	Female	Adult	No		0
2013-06-26	Unknown	Female	Adult	Yes	New	1
2013-06-26	Scotia (3:2)	Female	Adult	No		0
2013-06-26	Tasselberry (2:4)	Female	Adult	No		0
2013-06-26	Hlabankunzi (3:2)	Female	Adult	Yes	New	1
2013-06-27	Mashaba (3:3)	Female	Adult	No		0
2013-06-27	Tamboti (4:3)	Female	Adult	No		0
2013-06-27	Unknown	Female	Unknown	No		0
2013-06-27	Scotia (3:2)	Female	Adult	Yes	New	1
2013-06-28	Mashaba (3:3)	Female	Adult	No		0
2013-06-28	Vomba (3:2)	Female	Adult	Yes	New	1
2013-06-28	Metsi (4:2)	Female	Adult	Yes	New	1
2013-06-28	Scotia (3:2)	Female	Adult	Yes	New	1
2013-06-28	Mobeni (3:3)	Female	Adult	No		0
2013-06-29	Mashaba (3:3)	Female	Adult	No		0
2013-06-29	Salayexe (4:3)	Female	Adult	No		0
2013-06-29	Nottens (5:5)	Female	Adult	No		0
2013-06-29	Hlabankunzi (3:2)	Female	Adult	No		0
2013-06-29	Scotia (3:2)	Female	Adult	Yes	New	1
2013-06-29	Hlabankunzi (3:2)	Female	Adult	No		0
2013-06-29	Rollercoaster (3:2)	Female	Adult	No		0
2013-06-30	Mashaba (3:3)	Female	Adult	No		0
2013-06-30	Salayexe (4:3)	Female	Adult	No		0
2013-06-30	Vomba (3:2)	Female	Adult	Yes	New	1
2013-06-30	Scotia (3:2)	Female	Adult	No		0
2013-06-30	Thlangisa (3:4)	Female	Adult	No		0
2013-06-30	Hlabankunzi (3:2)	Female	Adult	Yes	New	1
2013-06-30	Scotia (3:2)	Female	Adult	No		0
2013-07-01	Tamboti (4:3)	Female	Adult	Yes	New	1
2013-07-01	Vomba (3:2)	Female	Adult	No		0
2013-07-02	Tamboti (4:3)	Female	Adult	Yes	New	1
2013-07-02	Kikilezi (2:3)	Female	Adult	Yes	New	1
2013-07-02	Ximpalapala (4:4)	Female	Adult	No		0
2013-07-02	Dudley Riverbank (3:3)	Female	Adult	No		0
2013-07-02	Unknown	Female	Unknown	No		0
2013-07-02	Unknown	Female	Unknown	No		0
2013-07-03	Emsagweni (3:4)	Female	Subadult	No		0
2013-07-03	Salayexe (4:3)	Female	Adult	No		0
2013-07-03	Kikilezi (2:3)	Female	Adult	No		0
2013-07-03	Vomba (3:2)	Female	Adult	No		0
2013-07-03	Vomba (3:2)	Female	Adult	No		0
2013-07-03	Unknown	Female	Unknown	Yes	New	1
2013-07-03	Unknown	Female	Unknown	Yes	New	1
2013-07-03	Tasselberry (2:4)	Female	Adult	No		0
2013-07-03	Hlabankunzi (3:2)	Female	Adult	No		0
2013-07-03	Hlabankunzi (3:2)	Female	Adult	No		0
2013-07-04	Nanga (3:3)	Female	Adult	No		0
2013-07-04	Tutlwa (4:3)	Female	Adult	No		0
2013-07-04	Nottens (5:5)	Female	Adult	Yes	New	1
2013-07-04	Unknown	Female	Unknown	No		0
2013-07-04	Thlangisa (3:4)	Female	Adult	No		0
2013-07-05	Mashaba (3:3)	Female	Adult	No		0
2013-07-05	Tamboti (4:3)	Female	Adult	No		0
2013-07-05	Shadow (3:4)	Female	Adult	Yes	New	1
2013-07-05	Ximpalapala (4:4)	Female	Adult	No		0
2013-07-05	Vomba (3:2)	Female	Adult	No		0
2013-07-05	Unknown	Female	Adult	Yes	New	1
2013-07-05	Unknown	Female	Adult	Yes	New	1
2013-07-05	Unknown	Female	Unknown	No		0
2013-07-05	Unknown	Female	Unknown	No		0
2013-07-05	Unknown	Female	Unknown	No		0
2013-07-05	Tasselberry (2:4)	Female	Adult	No		0
2013-07-05	Unknown	Female	Unknown	No		0
2013-07-06	Tamboti (4:3)	Female	Adult	No		0
2013-07-06	Unknown	Female	Adult	No		0
2013-07-06	Hlabankunzi (3:2)	Female	Adult	Yes	New	1
2013-07-07	Tamboti (4:3)	Female	Adult	No		0
2013-07-07	Kikilezi (2:3)	Female	Adult	No		0
2013-07-07	Dudley Riverbank (3:3)	Female	Adult	No		0
2013-07-08	Karula (3:4)	Female	Adult	No		0
2013-07-08	Kikilezi (2:3)	Female	Adult	No		0
2013-07-08	Dudley Riverbank (3:3)	Female	Adult	No		0
2013-07-08	Unknown	Female	Unknown	No		0
2013-07-08	Unknown	Female	Unknown	No		0
2013-07-08	Hlabankunzi (3:2)	Female	Adult	Yes	New	1
2013-07-09	Nanga (3:3)	Female	Adult	No		0
2013-07-09	Hlabankunzi (3:2)	Female	Adult	No		0
2013-07-09	Ximpalapala (4:4)	Female	Adult	No		0
2013-07-09	Hlabankunzi (3:2)	Female	Adult	No		0
2013-07-10	Emsagweni (3:4)	Female	Subadult	No		0
2013-07-10	Mashaba (3:3)	Female	Adult	No		0
2013-07-10	Tamboti (4:3)	Female	Adult	No		0
2013-07-10	Shadow (3:4)	Female	Adult	No		0
2013-07-10	Salayexe (4:3)	Female	Adult	No		0
2013-07-10	Kikilezi (2:3)	Female	Adult	No		0
2013-07-10	Matshapiri (3:2)	Female	Adult	No		0
2013-07-10	Vomba (3:2)	Female	Adult	No		0
2013-07-10	Thlangisa (3:4)	Female	Adult	No		0
2013-07-11	Mashaba (3:3)	Female	Adult	Yes	New	1
2013-07-11	Tamboti (4:3)	Female	Adult	No		0
2013-07-11	Shadow (3:4)	Female	Adult	Yes	New	1
2013-07-11	Salayexe (4:3)	Female	Adult	No		0
2013-07-11	Dudley Riverbank (3:3)	Female	Adult	No		0
2013-07-11	Vomba (3:2)	Female	Adult	No		0
2013-07-11	Shadow (3:4)	Female	Adult	Yes	New	1
2013-07-11	Hukumuri (3:3)	Female	Adult	No		0
2013-07-11	Hlabankunzi (3:2)	Female	Adult	No		0
2013-07-12	Emsagweni (3:4)	Female	Subadult	No		0
2013-07-12	Tamboti (4:3)	Female	Adult	No		0
2013-07-12	Unknown	Female	Juvenile	No		0
2013-07-13	Thandi (3:3)	Female	Adult	No		0
2013-07-13	Salayexe (4:3)	Female	Adult	No		0
2013-07-13	Jakkalsdraai (3:2)	Female	Adult	No		0
2013-07-13	Xikavi (3:3)	Female	Adult	No		0
2013-07-13	Ximpalapala (4:4)	Female	Adult	Yes	New	1
2013-07-13	Mobeni (3:3)	Female	Adult	No		0
2013-07-13	Hlabankunzi (3:2)	Female	Adult	No		0
2013-07-14	Mashaba (3:3)	Female	Adult	No		0
2013-07-14	Tutlwa (4:3)	Female	Adult	No		0
2013-07-14	Kikilezi (2:3)	Female	Adult	No		0
2013-07-14	Hlabankunzi (3:2)	Female	Adult	Yes	New	1
2013-07-14	Ximpalapala (4:4)	Female	Adult	No		0
2013-07-14	Ximpalapala (4:4)	Female	Adult	No		0
2013-07-14	Unknown	Female	Unknown	No		0
2013-07-15	Nanga (3:3)	Female	Adult	No		0
2013-07-16	Metsi (4:2)	Female	Adult	Yes	New	1
2013-07-16	Hlabankunzi (3:2)	Female	Adult	No		0
2013-07-17	Salayexe (4:3)	Female	Adult	No		0
2013-07-17	Kikilezi (2:3)	Female	Adult	No		0
2013-07-17	Salayexe (4:3)	Female	Adult	Yes	New	1
2013-07-17	Unknown	Female	Juvenile	No		0
2013-07-17	Thlangisa (3:4)	Female	Adult	No		0
2013-07-18	Nhlanguleni (3:2)	Female	Subadult	No		0
2013-07-18	Nanga (3:3)	Female	Adult	No		0
2013-07-18	Tamboti (4:3)	Female	Adult	No		0
2013-07-18	Salayexe (4:3)	Female	Adult	No		0
2013-07-18	Kikilezi (2:3)	Female	Adult	No		0
2013-07-18	Hlabankunzi (3:2)	Female	Adult	No		0
2013-07-19	Nanga (3:3)	Female	Adult	No		0
2013-07-19	Tamboti (4:3)	Female	Adult	No		0
2013-07-19	Salayexe (4:3)	Female	Adult	No		0
2013-07-19	Ostrich Koppies (4:3)	Female	Adult	Yes	New	1
2013-07-19	Kikilezi (2:3)	Female	Adult	No		0
2013-07-19	Hlabankunzi (3:2)	Female	Adult	Yes	New	1
2013-07-20	Nanga (3:3)	Female	Adult	No		0
2013-07-20	Salayexe (4:3)	Female	Adult	No		0
2013-07-20	Ostrich Koppies (4:3)	Female	Adult	No		0
2013-07-20	Hlabankunzi (3:2)	Female	Adult	No		0
2013-07-20	Xikavi (3:3)	Female	Adult	No		0
2013-07-21	Mashaba (3:3)	Female	Adult	No		0
2013-07-21	Tamboti (4:3)	Female	Adult	No		0
2013-07-21	Unknown	Female	Unknown	No		0
2013-07-21	Xikavi (3:3)	Female	Adult	No		0
2013-07-21	Unknown	Female	Juvenile	No		0
2013-07-22	Nanga (3:3)	Female	Adult	No		0
2013-07-22	Mashaba (3:3)	Female	Adult	No		0
2013-07-22	Tamboti (4:3)	Female	Adult	Yes	New	1
2013-07-22	Salayexe (4:3)	Female	Adult	No		0
2013-07-22	Unknown	Female	Adult	No		0
2013-07-22	Hlabankunzi (3:2)	Female	Adult	No		0
2013-07-22	Dam 3 (3:3)	Female	Adult	No		0
2013-07-23	Tatowa (3:3)	Female	Juvenile	Yes	New	1
2013-07-23	Nanga (3:3)	Female	Adult	No		0
2013-07-23	Nanga (3:3)	Female	Adult	No		0
2013-07-23	Kwatile (2:2)	Female	Adult	No		0
2013-07-23	Hlabankunzi (3:2)	Female	Adult	No		0
2013-07-24	Emsagweni (3:4)	Female	Subadult	No		0
2013-07-24	Nanga (3:3)	Female	Adult	No		0
2013-07-24	Dudley Riverbank (3:3)	Female	Adult	Yes	New	1
2013-07-24	Hlabankunzi (3:2)	Female	Adult	No		0
2013-07-24	Hlabankunzi (3:2)	Female	Adult	No		0
2013-07-25	Nanga (3:3)	Female	Adult	No		0
2013-07-25	Mashaba (3:3)	Female	Adult	Yes	New	1
2013-07-25	Kikilezi (2:3)	Female	Adult	No		0
2013-07-25	Unknown	Female	Adult	No		0
2013-07-25	Thlangisa (3:4)	Female	Adult	No		0
2013-07-25	Hukumuri (3:3)	Female	Adult	Yes	New	1
2013-07-25	Hukumuri (3:3)	Female	Adult	No		0
2013-07-25	Unknown	Female	Adult	No		0
2013-07-25	Unknown	Female	Adult	No		0
2013-07-26	Nanga (3:3)	Female	Adult	No		0
2013-07-26	Salayexe (4:3)	Female	Adult	No		0
2013-07-26	Unknown	Female	Adult	No		0
2013-07-26	Metsi (4:2)	Female	Adult	Yes	New	1
2013-07-26	Metsi (4:2)	Female	Adult	Yes	New	1
2013-07-26	Hlabankunzi (3:2)	Female	Adult	No		0
2013-07-26	Kwela Kwela (3:2)	Female	Adult	No		0
2013-07-26	Kwela Kwela (3:2)	Female	Adult	No		0
2013-07-27	Tatowa (3:3)	Female	Juvenile	No		0
2013-07-27	Mashaba (3:3)	Female	Adult	No		0
2013-07-27	Salayexe (4:3)	Female	Adult	No		0
2013-07-27	Kikilezi (2:3)	Female	Adult	No		0
2013-07-27	Unknown	Female	Adult	No		0
2013-07-27	Unknown	Female	Subadult	No		0
2013-07-27	Hukumuri (3:3)	Female	Adult	Yes	New	1
2013-07-27	Hlabankunzi (3:2)	Female	Adult	Yes	New	1
2013-07-27	Scotia (3:2)	Female	Adult	No		0
2013-07-28	Tatowa (3:3)	Female	Juvenile	No		0
2013-07-28	Mashaba (3:3)	Female	Adult	No		0
2013-07-28	Tamboti (4:3)	Female	Adult	No		0
2013-07-28	Mobeni (3:3)	Female	Adult	No		0
2013-07-28	Kwela Kwela (3:2)	Female	Adult	No		0
2013-07-28	Kwela Kwela (3:2)	Female	Adult	No		0
2013-07-29	Shadow (3:4)	Female	Adult	No		0
2013-07-29	Dudley Riverbank (3:3)	Female	Adult	No		0
2013-07-29	Scotia (3:2)	Female	Adult	Yes	New	1
2013-07-29	Scotia (3:2)	Female	Adult	Yes	New	1
2013-07-29	Scotia (3:2)	Female	Adult	No		0
2013-07-30	Ostrich Koppies (4:3)	Female	Adult	No		0
2013-07-30	Kikilezi (2:3)	Female	Adult	No		0
2013-07-30	Scotia (3:2)	Female	Adult	No		0
2013-07-30	Thlangisa (3:4)	Female	Adult	No		0
2013-07-30	Xikavi (3:3)	Female	Adult	No		0
2013-07-30	Mobeni (3:3)	Female	Adult	No		0
2013-07-30	Hlabankunzi (3:2)	Female	Adult	No		0
2013-07-31	Kikilezi (2:3)	Female	Adult	No		0
2013-07-31	Mobeni (3:3)	Female	Adult	No		0
2013-07-31	Xikavi (3:3)	Female	Adult	Yes	New	1
2013-07-31	Unknown	Female	Subadult	No		0
2013-08-01	Salayexe (4:3)	Female	Adult	No		0
2013-08-01	Ostrich Koppies (4:3)	Female	Adult	No		0
2013-08-01	Kikilezi (2:3)	Female	Adult	No		0
2013-08-01	Jakkalsdraai (3:2)	Female	Adult	No		0
2013-08-01	Hlabankunzi (3:2)	Female	Adult	No		0
2013-08-01	Rollercoaster (3:2)	Female	Adult	Yes	New	1
2013-08-01	Unknown	Female	Adult	No		0
2013-08-01	Hlabankunzi (3:2)	Female	Adult	Yes	New	1
2013-08-01	Unknown	Female	Adult	No		0
2013-08-01	Unknown	Female	Adult	No		0
2013-08-02	Nanga (3:3)	Female	Adult	No		0
2013-08-02	Mashaba (3:3)	Female	Adult	No		0
2013-08-02	Dam 3 (3:3)	Female	Adult	No		0
2013-08-02	Unknown	Female	Adult	No		0
2013-08-02	Hlabankunzi (3:2)	Female	Adult	No		0
2013-08-02	Unknown	Female	Adult	No		0
2013-08-03	Tamboti (4:3)	Female	Adult	Yes	New	1
2013-08-03	Salayexe (4:3)	Female	Adult	Yes	New	1
2013-08-03	Kikilezi (2:3)	Female	Adult	No		0
2013-08-03	Scotia (3:2)	Female	Adult	No		0
2013-08-03	Metsi (4:2)	Female	Adult	Yes	New	1
2013-08-03	Unknown	Female	Adult	No		0
2013-08-03	Scotia (3:2)	Female	Adult	Yes	New	1
2013-08-03	Hlabankunzi (3:2)	Female	Adult	No		0
2013-08-04	Emsagweni (3:4)	Female	Subadult	No		0
2013-08-04	Mashaba (3:3)	Female	Adult	No		0
2013-08-04	Tamboti (4:3)	Female	Adult	No		0
2013-08-04	Hlabankunzi (3:2)	Female	Adult	No		0
2013-08-04	Metsi (4:2)	Female	Adult	Yes	New	1
2013-08-04	Hlabankunzi (3:2)	Female	Adult	No		0
2013-08-05	Nhlanguleni (3:2)	Female	Subadult	No		0
2013-08-05	Mashaba (3:3)	Female	Adult	No		0
2013-08-05	Kikilezi (2:3)	Female	Adult	No		0
2013-08-05	Nanga (3:3)	Female	Adult	No		0
2013-08-05	Nanga (3:3)	Female	Adult	No		0
2013-08-05	Hlabankunzi (3:2)	Female	Adult	No		0
2013-08-06	Emsagweni (3:4)	Female	Subadult	No		0
2013-08-06	Nanga (3:3)	Female	Adult	No		0
2013-08-06	Mashaba (3:3)	Female	Adult	No		0
2013-08-06	Hlabankunzi (3:2)	Female	Adult	Yes	New	1
2013-08-06	Salayexe (4:3)	Female	Adult	No		0
2013-08-06	Xikavi (3:3)	Female	Adult	No		0
2013-08-07	Emsagweni (3:4)	Female	Subadult	No		0
2013-08-07	Mashaba (3:3)	Female	Adult	No		0
2013-08-07	Scotia (3:2)	Female	Adult	No		0
2013-08-07	Tasselberry (2:4)	Female	Adult	No		0
2013-08-07	Salayexe (4:3)	Female	Adult	No		0
2013-08-07	Hlabankunzi (3:2)	Female	Adult	No		0
2013-08-07	Rollercoaster (3:2)	Female	Adult	Yes	New	1
2013-08-08	Emsagweni (3:4)	Female	Subadult	No		0
2013-08-08	Scotia (3:2)	Female	Adult	No		0
2013-08-08	Salayexe (4:3)	Female	Adult	No		0
2013-08-08	Metsi (4:2)	Female	Adult	No		0
2013-08-08	Hlabankunzi (3:2)	Female	Adult	No		0
2013-08-09	Nanga (3:3)	Female	Adult	No		0
2013-08-09	Dudley Riverbank (3:3)	Female	Adult	No		0
2013-08-09	Hlabankunzi (3:2)	Female	Adult	No		0
2013-08-09	Salayexe (4:3)	Female	Adult	No		0
2013-08-09	Rollercoaster (3:2)	Female	Adult	No		0
2013-08-10	Nanga (3:3)	Female	Adult	No		0
2013-08-10	Mobeni (3:3)	Female	Adult	No		0
2013-08-11	Nanga (3:3)	Female	Adult	No		0
2013-08-11	Nsele (4:3)	Female	Adult	No		0
2013-08-11	Hlabankunzi (3:2)	Female	Adult	Yes	New	1
2013-08-11	Salayexe (4:3)	Female	Adult	No		0
2013-08-11	Lisbon (4:3)	Female	Adult	No		0
2013-08-11	Kwela Kwela (3:2)	Female	Adult	No		0
2013-08-12	Tatowa (3:3)	Female	Juvenile	Yes	New	1
2013-08-12	Mashaba (3:3)	Female	Adult	No		0
2013-08-12	Kikilezi (2:3)	Female	Adult	No		0
2013-08-12	Ximpalapala (4:4)	Female	Adult	No		0
2013-08-12	Unknown	Female	Unknown	No		0
2013-08-12	Shadow (3:4)	Female	Adult	No		0
2013-08-12	Mobeni (3:3)	Female	Adult	No		0
2013-08-12	Hlabankunzi (3:2)	Female	Adult	No		0
2013-08-12	Unknown	Female	Adult	No		0
2013-08-13	Dudley Riverbank (3:3)	Female	Adult	No		0
2013-08-13	Kwatile (2:2)	Female	Adult	No		0
2013-08-13	Salayexe (4:3)	Female	Adult	No		0
2013-08-13	Nsele (4:3)	Female	Adult	No		0
2013-08-13	Little Bush (3:3)	Female	Adult	No		0
2013-08-13	Unknown	Female	Adult	No		0
2013-08-14	Xikavi (3:3)	Female	Adult	No		0
2013-08-14	Little Bush (3:3)	Female	Adult	No		0
2013-08-14	Salayexe (4:3)	Female	Adult	No		0
2013-08-14	Hlabankunzi (3:2)	Female	Adult	Yes	New	1
2013-08-14	Rollercoaster (3:2)	Female	Adult	Yes	New	1
2013-08-14	Wilsons Pan (3:3)	Female	Adult	Yes	New	1
2013-08-15	Emsagweni (3:4)	Female	Subadult	No		0
2013-08-15	Nanga (3:3)	Female	Adult	Yes	New	1
2013-08-15	Mashaba (3:3)	Female	Adult	Yes	New	1
2013-08-15	Nottens (5:5)	Female	Adult	No		0
2013-08-15	Thlangisa (3:4)	Female	Adult	No		0
2013-08-15	Hlabankunzi (3:2)	Female	Adult	No		0
2013-08-15	Xikavi (3:3)	Female	Adult	No		0
2013-08-15	Outcrop (4:3)	Female	Adult	No		0
2013-08-15	Scotia (3:2)	Female	Adult	Yes	New	1
2013-08-15	Thlangisa (3:4)	Female	Adult	Yes	New	1
2013-08-15	Mobeni (3:3)	Female	Adult	No		0
2013-08-15	Rollercoaster (3:2)	Female	Adult	No		0
2013-08-15	Warthog Wallow (4:3)	Female	Adult	No		0
2013-08-16	Emsagweni (3:4)	Female	Subadult	No		0
2013-08-16	Mashaba (3:3)	Female	Adult	No		0
2013-08-16	Unknown	Female	Unknown	No		0
2013-08-16	Unknown	Female	Unknown	No		0
2013-08-16	Hlabankunzi (3:2)	Female	Adult	No		0
2013-08-16	Little Bush (3:3)	Female	Adult	No		0
2013-08-16	Xikavi (3:3)	Female	Adult	No		0
2013-08-16	Warthog Wallow (4:3)	Female	Adult	No		0
2013-08-17	Mashaba (3:3)	Female	Adult	No		0
2013-08-17	Unknown	Female	Unknown	Yes	New	1
2013-08-17	Thlangisa (3:4)	Female	Adult	Yes	New	1
2013-08-17	Hlabankunzi (3:2)	Female	Adult	No		0
2013-08-17	Scotia (3:2)	Female	Adult	No		0
2013-08-17	Mobeni (3:3)	Female	Adult	No		0
2013-08-17	Warthog Wallow (4:3)	Female	Adult	No		0
2013-08-17	Unknown	Female	Subadult	No		0
2013-08-18	Tatowa (3:3)	Female	Juvenile	Yes	New	1
2013-08-18	Mashaba (3:3)	Female	Adult	No		0
2013-08-18	Mashaba (3:3)	Female	Adult	No		0
2013-08-18	Scotia (3:2)	Female	Adult	No		0
2013-08-18	Shadow (3:4)	Female	Adult	No		0
2013-08-18	Metsi (4:2)	Female	Adult	No		0
2013-08-18	Xikavi (3:3)	Female	Adult	No		0
2013-08-18	Rollercoaster (3:2)	Female	Adult	Yes	New	1
2013-08-18	Scotia (3:2)	Female	Adult	No		0
2013-08-18	Scotia (3:2)	Female	Adult	No		0
2013-08-18	Hlabankunzi (3:2)	Female	Adult	No		0
2013-08-18	Little Bush (3:3)	Female	Adult	No		0
2013-08-18	Rollercoaster (3:2)	Female	Adult	No		0
2013-08-19	Mashaba (3:3)	Female	Adult	No		0
2013-08-19	Tamboti (4:3)	Female	Adult	Yes	New	1
2013-08-19	Nsele (4:3)	Female	Adult	Yes	New	1
2013-08-19	Xikavi (3:3)	Female	Adult	No		0
2013-08-19	Little Bush (3:3)	Female	Adult	No		0
2013-08-19	Lisbon (4:3)	Female	Adult	Yes	New	1
2013-08-19	Little Bush (3:3)	Female	Adult	No		0
2013-08-20	Mashaba (3:3)	Female	Adult	No		0
2013-08-20	Matshapiri (3:2)	Female	Adult	No		0
2013-08-20	Unknown	Female	Unknown	No		0
2013-08-20	Metsi (4:2)	Female	Adult	No		0
2013-08-20	Hlabankunzi (3:2)	Female	Adult	No		0
2013-08-20	Salayexe (4:3)	Female	Adult	No		0
2013-08-20	Metsi (4:2)	Female	Adult	No		0
2013-08-21	Tamboti (4:3)	Female	Adult	No		0
2013-08-21	Kwatile (2:2)	Female	Adult	No		0
2013-08-21	Unknown	Female	Unknown	No		0
2013-08-21	Scotia (3:2)	Female	Adult	Yes	New	1
2013-08-21	Salayexe (4:3)	Female	Adult	No		0
2013-08-21	Rollercoaster (3:2)	Female	Adult	Yes	New	1
2013-08-21	Hlabankunzi (3:2)	Female	Adult	No		0
2013-08-21	Wilsons Pan (3:3)	Female	Adult	Yes	New	1
2013-08-22	Emsagweni (3:4)	Female	Subadult	No		0
2013-08-22	Mashaba (3:3)	Female	Adult	No		0
2013-08-22	Tamboti (4:3)	Female	Adult	No		0
2013-08-22	Ostrich Koppies (4:3)	Female	Adult	No		0
2013-08-22	Matshapiri (3:2)	Female	Adult	No		0
2013-08-22	Xikavi (3:3)	Female	Adult	Yes	New	1
2013-08-23	Matshapiri (3:2)	Female	Adult	No		0
2013-08-23	Metsi (4:2)	Female	Adult	No		0
2013-08-23	Hlabankunzi (3:2)	Female	Adult	No		0
2013-08-23	Warthog Wallow (4:3)	Female	Adult	Yes	New	1
2013-08-24	Emsagweni (3:4)	Female	Subadult	Yes	New	1
2013-08-24	Mashaba (3:3)	Female	Adult	No		0
2013-08-24	Tamboti (4:3)	Female	Adult	No		0
2013-08-24	Unknown	Female	Unknown	No		0
2013-08-24	Scotia (3:2)	Female	Adult	Yes	New	1
2013-08-24	Hlabankunzi (3:2)	Female	Adult	Yes	New	1
2013-08-24	Hlabankunzi (3:2)	Female	Adult	No		0
2013-08-25	Emsagweni (3:4)	Female	Subadult	No		0
2013-08-25	Nanga (3:3)	Female	Adult	No		0
2013-08-25	Tamboti (4:3)	Female	Adult	No		0
2013-08-25	Ostrich Koppies (4:3)	Female	Adult	No		0
2013-08-25	Dudley Riverbank (3:3)	Female	Adult	No		0
2013-08-25	Unknown	Female	Subadult	Yes	New	1
2013-08-25	Hukumuri (3:3)	Female	Adult	No		0
2013-08-25	Hlabankunzi (3:2)	Female	Adult	No		0
2013-08-25	Salayexe (4:3)	Female	Adult	No		0
2013-08-25	Hlabankunzi (3:2)	Female	Adult	No		0
2013-08-26	Nanga (3:3)	Female	Adult	No		0
2013-08-26	Tamboti (4:3)	Female	Adult	No		0
2013-08-26	Nottens (5:5)	Female	Adult	No		0
2013-08-26	Hlabankunzi (3:2)	Female	Adult	No		0
2013-08-26	Scotia (3:2)	Female	Adult	Yes	New	1
2013-08-26	Rollercoaster (3:2)	Female	Adult	No		0
2013-08-27	Emsagweni (3:4)	Female	Subadult	No		0
2013-08-27	Nanga (3:3)	Female	Adult	No		0
2013-08-27	Rollercoaster (3:2)	Female	Adult	No		0
2013-08-28	Nanga (3:3)	Female	Adult	No		0
2013-08-28	Tasselberry (2:4)	Female	Adult	Yes	New	1
2013-08-28	Salayexe (4:3)	Female	Adult	Yes	New	1
2013-08-28	Tasselberry (2:4)	Female	Adult	No		0
2013-08-29	Emsagweni (3:4)	Female	Subadult	No		0
2013-08-29	Nanga (3:3)	Female	Adult	No		0
2013-08-29	Kikilezi (2:3)	Female	Adult	Yes	New	1
2013-08-29	Jakkalsdraai (3:2)	Female	Adult	No		0
2013-08-29	Unknown	Female	Unknown	No		0
2013-08-29	Unknown	Female	Unknown	No		0
2013-08-29	Hukumuri (3:3)	Female	Adult	No		0
2013-08-29	Tasselberry (2:4)	Female	Adult	No		0
2013-08-29	Hlabankunzi (3:2)	Female	Adult	No		0
2013-08-29	Xikavi (3:3)	Female	Adult	No		0
2013-08-29	Hukumuri (3:3)	Female	Adult	No		0
2013-08-29	Tasselberry (2:4)	Female	Adult	No		0
2013-08-29	Mobeni (3:3)	Female	Adult	No		0
2013-08-29	Hlabankunzi (3:2)	Female	Adult	Yes	New	1
2013-08-29	Xikavi (3:3)	Female	Adult	No		0
2013-08-30	Nanga (3:3)	Female	Adult	No		0
2013-08-30	Ostrich Koppies (4:3)	Female	Adult	No		0
2013-08-30	Kikilezi (2:3)	Female	Adult	No		0
2013-08-30	Matshapiri (3:2)	Female	Adult	No		0
2013-08-30	Unknown	Female	Unknown	No		0
2013-08-30	Unknown	Female	Unknown	No		0
2013-08-30	Unknown	Female	Unknown	No		0
2013-08-30	Hlabankunzi (3:2)	Female	Adult	No		0
2013-08-30	Kwatile (2:2)	Female	Adult	No		0
2013-08-31	Ostrich Koppies (4:3)	Female	Adult	No		0
2013-08-31	Kikilezi (2:3)	Female	Adult	No		0
2013-08-31	Jakkalsdraai (3:2)	Female	Adult	No		0
2013-08-31	Xikavi (3:3)	Female	Adult	No		0
2013-09-01	Tamboti (4:3)	Female	Adult	No		0
2013-09-01	Kikilezi (2:3)	Female	Adult	No		0
2013-09-01	Unknown	Female	Adult	No		0
2013-09-01	Nsele (4:3)	Female	Adult	No		0
2013-09-01	Thlangisa (3:4)	Female	Adult	No		0
2013-09-01	Metsi (4:2)	Female	Adult	No		0
2013-09-02	Nanga (3:3)	Female	Adult	Yes	New	1
2013-09-02	Tamboti (4:3)	Female	Adult	Yes	New	1
2013-09-02	Kikilezi (2:3)	Female	Adult	No		0
2013-09-02	Shadow (3:4)	Female	Adult	No		0
2013-09-02	Metsi (4:2)	Female	Adult	Yes	New	1
2013-09-02	Thandi (3:3)	Female	Adult	No		0
2013-09-03	Emsagweni (3:4)	Female	Subadult	No		0
2013-09-03	Mashaba (3:3)	Female	Adult	Yes	New	1
2013-09-03	Unknown	Female	Adult	No		0
2013-09-04	Metsi (4:2)	Female	Adult	Yes	New	1
2013-09-04	Hlabankunzi (3:2)	Female	Adult	No		0
2013-09-04	Xikavi (3:3)	Female	Adult	Yes	New	1
2013-09-05	Nanga (3:3)	Female	Adult	Yes	New	1
2013-09-05	Kikilezi (2:3)	Female	Adult	No		0
2013-09-05	Unknown	Female	Unknown	Yes	New	1
2013-09-05	Unknown	Female	Unknown	No		0
2013-09-05	Metsi (4:2)	Female	Adult	No		0
2013-09-05	Hlabankunzi (3:2)	Female	Adult	Yes	New	1
2013-09-05	Hlabankunzi (3:2)	Female	Adult	Yes	New	1
2013-09-06	Tamboti (4:3)	Female	Adult	No		0
2013-09-06	Salayexe (4:3)	Female	Adult	Yes	New	1
2013-09-07	Emsagweni (3:4)	Female	Subadult	No		0
2013-09-07	Nanga (3:3)	Female	Adult	No		0
2013-09-07	Tamboti (4:3)	Female	Adult	Yes	New	1
2013-09-07	Kwatile (2:2)	Female	Adult	No		0
2013-09-07	Nottens (5:5)	Female	Adult	No		0
2013-09-07	Nanga (3:3)	Female	Adult	No		0
2013-09-07	Hlabankunzi (3:2)	Female	Adult	No		0
2013-09-07	Xikavi (3:3)	Female	Adult	Yes	New	1
2013-09-07	Salayexe (4:3)	Female	Adult	No		0
2013-09-07	Unknown	Female	Subadult	No		0
2013-09-08	Tatowa (3:3)	Female	Juvenile	No		0
2013-09-08	Tamboti (4:3)	Female	Adult	No		0
2013-09-08	Kikilezi (2:3)	Female	Adult	No		0
2013-09-08	Tasselberry (2:4)	Female	Adult	No		0
2013-09-08	Hlabankunzi (3:2)	Female	Adult	Yes	New	1
2013-09-08	Xikavi (3:3)	Female	Adult	Yes	New	1
2013-09-09	Tatowa (3:3)	Female	Juvenile	No		0
2013-09-09	Emsagweni (3:4)	Female	Subadult	Yes	New	1
2013-09-09	Mashaba (3:3)	Female	Adult	No		0
2013-09-09	Tutlwa (4:3)	Female	Adult	No		0
2013-09-09	Jakkalsdraai (3:2)	Female	Adult	Yes	New	1
2013-09-09	Nanga (3:3)	Female	Adult	No		0
2013-09-09	Hlabankunzi (3:2)	Female	Adult	No		0
2013-09-09	Xikavi (3:3)	Female	Adult	Yes	New	1
2013-09-09	Thandi (3:3)	Female	Adult	No		0
2013-09-09	Hlabankunzi (3:2)	Female	Adult	No		0
2013-09-10	Nanga (3:3)	Female	Adult	Yes	New	1
2013-09-10	Mashaba (3:3)	Female	Adult	Yes	New	1
2013-09-10	Tamboti (4:3)	Female	Adult	Yes	New	1
2013-09-10	Shadow (3:4)	Female	Adult	No		0
2013-09-10	Thandi (3:3)	Female	Adult	No		0
2013-09-10	Karula (3:4)	Female	Adult	Yes	New	1
2013-09-10	Hukumuri (3:3)	Female	Adult	No		0
2013-09-10	Hlabankunzi (3:2)	Female	Adult	No		0
2013-09-11	Nhlanguleni (3:2)	Female	Subadult	No		0
2013-09-11	Emsagweni (3:4)	Female	Subadult	No		0
2013-09-11	Tamboti (4:3)	Female	Adult	No		0
2013-09-11	Unknown	Female	Adult	No		0
2013-09-11	Hukumuri (3:3)	Female	Adult	No		0
2013-09-11	Xikavi (3:3)	Female	Adult	No		0
2013-09-11	Salayexe (4:3)	Female	Adult	No		0
2013-09-11	Thandi (3:3)	Female	Adult	Yes	New	1
2013-09-11	Xikavi (3:3)	Female	Adult	No		0
2013-09-11	Karula (3:4)	Female	Adult	Yes	New	1
2013-09-11	Karula (3:4)	Female	Adult	No		0
2013-09-12	Mashaba (3:3)	Female	Adult	No		0
2013-09-12	Tamboti (4:3)	Female	Adult	No		0
2013-09-12	Kikilezi (2:3)	Female	Adult	No		0
2013-09-12	Salayexe (4:3)	Female	Adult	Yes	New	1
2013-09-12	Thandi (3:3)	Female	Adult	No		0
2013-09-12	Hlabankunzi (3:2)	Female	Adult	No		0
2013-09-12	Salayexe (4:3)	Female	Adult	Yes	New	1
2013-09-12	Unknown	Female	Adult	No		0
2013-09-13	Tatowa (3:3)	Female	Juvenile	No		0
2013-09-13	Emsagweni (3:4)	Female	Subadult	No		0
2013-09-13	Kikilezi (2:3)	Female	Adult	No		0
2013-09-13	Hlabankunzi (3:2)	Female	Adult	Yes	New	1
2013-09-13	Salayexe (4:3)	Female	Adult	No		0
2013-09-13	Mobeni (3:3)	Female	Adult	No		0
2013-09-14	Unknown	Female	Unknown	No		0
2013-09-14	Hlabankunzi (3:2)	Female	Adult	No		0
2013-09-14	Karula (3:4)	Female	Adult	No		0
2013-09-14	Nottens (5:5)	Female	Adult	No		0
2013-09-14	Mashaba (3:3)	Female	Adult	Yes	New	1
2013-09-14	Thandi (3:3)	Female	Adult	No		0
2013-09-14	Hlabankunzi (3:2)	Female	Adult	Yes	New	1
2013-09-14	Dudley Riverbank (3:3)	Female	Adult	Yes	New	1
2013-09-15	Jakkalsdraai (3:2)	Female	Adult	No		0
2013-09-15	Unknown	Female	Unknown	No		0
2013-09-15	Tamboti (4:3)	Female	Adult	Yes	New	1
2013-09-15	Shadow (3:4)	Female	Adult	No		0
2013-09-15	Hlabankunzi (3:2)	Female	Adult	No		0
2013-09-15	Thandi (3:3)	Female	Adult	No		0
2013-09-15	Warthog Wallow (4:3)	Female	Adult	No		0
2013-09-16	Kikilezi (2:3)	Female	Adult	No		0
2013-09-16	Hlabankunzi (3:2)	Female	Adult	Yes	New	1
2013-09-16	Salayexe (4:3)	Female	Adult	No		0
2013-09-16	Thandi (3:3)	Female	Adult	No		0
2013-09-16	Young Nottens (2:2)	Female	Adult	Yes	New	1
2013-09-17	Tamboti (4:3)	Female	Adult	Yes	New	1
2013-09-17	Dudley Riverbank (3:3)	Female	Adult	No		0
2013-09-17	Tatowa (3:3)	Female	Juvenile	No		0
2013-09-17	Mashaba (3:3)	Female	Adult	No		0
2013-09-17	Tamboti (4:3)	Female	Adult	No		0
2013-09-17	Karula (3:4)	Female	Adult	No		0
2013-09-17	Thandi (3:3)	Female	Adult	Yes	New	1
2013-09-17	Hlabankunzi (3:2)	Female	Adult	No		0
2013-09-17	Xikavi (3:3)	Female	Adult	No		0
2013-09-18	Wilsons Pan (3:3)	Female	Adult	No		0
2013-09-18	Kwatile (2:2)	Female	Adult	No		0
2013-09-18	Hlabankunzi (3:2)	Female	Adult	Yes	New	1
2013-09-18	Hlabankunzi (3:2)	Female	Adult	No		0
2013-09-18	Little Bush (3:3)	Female	Adult	No		0
2013-09-18	Karula (3:4)	Female	Adult	No		0
2013-09-18	Hlabankunzi (3:2)	Female	Adult	No		0
2013-09-18	Lisbon (4:3)	Female	Adult	No		0
2013-09-18	Unknown	Female	Subadult	No		0
2013-09-19	Emsagweni (3:4)	Female	Subadult	No		0
2013-09-19	Tamboti (4:3)	Female	Adult	No		0
2013-09-19	Salayexe (4:3)	Female	Adult	No		0
2013-09-19	Jakkalsdraai (3:2)	Female	Adult	Yes	New	1
2013-09-19	Unknown	Female	Unknown	Yes	New	1
2013-09-19	Kwatile (2:2)	Female	Adult	No		0
2013-09-19	Hlabankunzi (3:2)	Female	Adult	No		0
2013-09-19	Salayexe (4:3)	Female	Adult	No		0
2013-09-19	Unknown	Female	Subadult	No		0
2013-09-19	Kwatile (2:2)	Female	Adult	No		0
2013-09-19	Metsi (4:2)	Female	Adult	Yes	New	1
2013-09-19	Hlabankunzi (3:2)	Female	Adult	Yes	New	1
2013-09-19	Karula (3:4)	Female	Adult	No		0
2013-09-19	Young Nottens (2:2)	Female	Adult	No		0
2013-09-20	Shadow (3:4)	Female	Adult	No		0
2013-09-20	Thandi (3:3)	Female	Adult	No		0
2013-09-20	Jakkalsdraai (3:2)	Female	Adult	No		0
2013-09-20	Thlangisa (3:4)	Female	Adult	No		0
2013-09-20	Shadow (3:4)	Female	Adult	Yes	New	1
2013-09-20	Tamboti (4:3)	Female	Adult	No		0
2013-09-20	Hlabankunzi (3:2)	Female	Adult	No		0
2013-09-20	Xikavi (3:3)	Female	Adult	Yes	New	1
2013-09-21	Tamboti (4:3)	Female	Adult	No		0
2013-09-21	Nanga (3:3)	Female	Adult	No		0
2013-09-21	Metsi (4:2)	Female	Adult	Yes	New	1
2013-09-21	Hlabankunzi (3:2)	Female	Adult	No		0
2013-09-21	Young Nottens (2:2)	Female	Adult	No		0
2013-09-21	Mashaba (3:3)	Female	Adult	Yes	New	1
2013-09-21	Shadow (3:4)	Female	Adult	Yes	New	1
2013-09-21	Thandi (3:3)	Female	Adult	Yes	New	1
2013-09-21	Hlabankunzi (3:2)	Female	Adult	No		0
2013-09-21	Xikavi (3:3)	Female	Adult	No		0
2013-09-21	Young Nottens (2:2)	Female	Adult	No		0
2013-09-22	Emsagweni (3:4)	Female	Subadult	No		0
2013-09-22	Wilsons Pan (3:3)	Female	Adult	No		0
2013-09-22	Unknown	Female	Unknown	No		0
2013-09-22	Nanga (3:3)	Female	Adult	No		0
2013-09-22	Shadow (3:4)	Female	Adult	No		0
2013-09-22	Metsi (4:2)	Female	Adult	No		0
2013-09-22	Tutlwa (4:3)	Female	Adult	Yes	New	1
2013-09-22	Xikavi (3:3)	Female	Adult	No		0
2013-09-22	Warthog Wallow (4:3)	Female	Adult	No		0
2013-09-22	Thandi (3:3)	Female	Adult	No		0
2013-09-22	Hlabankunzi (3:2)	Female	Adult	No		0
2013-09-22	Unknown	Female	Subadult	No		0
2013-09-23	Kikilezi (2:3)	Female	Adult	Yes	New	1
2013-09-23	Shadow (3:4)	Female	Adult	No		0
2013-09-23	Hlabankunzi (3:2)	Female	Adult	No		0
2013-09-23	Xikavi (3:3)	Female	Adult	Yes	New	1
2013-09-23	Lisbon (4:3)	Female	Adult	No		0
2013-09-23	Hlabankunzi (3:2)	Female	Adult	No		0
2013-09-24	Tamboti (4:3)	Female	Adult	No		0
2013-09-24	Matshapiri (3:2)	Female	Adult	No		0
2013-09-24	Unknown	Female	Unknown	No		0
2013-09-24	Mashaba (3:3)	Female	Adult	No		0
2013-09-24	Karula (3:4)	Female	Adult	Yes	New	1
2013-09-24	Xikavi (3:3)	Female	Adult	Yes	New	1
2013-09-25	Wilsons Pan (3:3)	Female	Adult	No		0
2013-09-25	Kikilezi (2:3)	Female	Adult	No		0
2013-09-25	Unknown	Female	Unknown	No		0
2013-09-25	Thlangisa (3:4)	Female	Adult	No		0
2013-09-25	Hlabankunzi (3:2)	Female	Adult	Yes	New	1
2013-09-25	Lisbon (4:3)	Female	Adult	Yes	New	1
2013-09-25	Unknown	Female	Adult	No		0
2013-09-25	Hlabankunzi (3:2)	Female	Adult	No		0
2013-09-26	Wilsons Pan (3:3)	Female	Adult	No		0
2013-09-26	Unknown	Female	Unknown	No		0
2013-09-26	Nanga (3:3)	Female	Adult	No		0
2013-09-26	Hlabankunzi (3:2)	Female	Adult	No		0
2013-09-26	Xikavi (3:3)	Female	Adult	No		0
2013-09-26	Little Bush (3:3)	Female	Adult	No		0
2013-09-26	Ximpalapala (4:4)	Female	Adult	No		0
2013-09-26	Nottens (5:5)	Female	Adult	No		0
2013-09-26	Lisbon (4:3)	Female	Adult	Yes	New	1
2013-09-26	Unknown	Female	Adult	No		0
2013-09-27	Wilsons Pan (3:3)	Female	Adult	No		0
2013-09-27	Nanga (3:3)	Female	Adult	No		0
2013-09-27	Xikavi (3:3)	Female	Adult	No		0
2013-09-27	Hlabankunzi (3:2)	Female	Adult	Yes	New	1
2013-09-27	Xikavi (3:3)	Female	Adult	No		0
2013-09-27	Wilsons Pan (3:3)	Female	Adult	Yes	New	1
2013-09-27	Unknown	Female	Juvenile	No		0
2013-09-28	Emsagweni (3:4)	Female	Subadult	No		0
2013-09-28	Unknown	Female	Unknown	No		0
2013-09-28	Nanga (3:3)	Female	Adult	No		0
2013-09-28	Mashaba (3:3)	Female	Adult	No		0
2013-09-28	Thandi (3:3)	Female	Adult	No		0
2013-09-28	Hlabankunzi (3:2)	Female	Adult	Yes	New	1
2013-09-28	Little Bush (3:3)	Female	Adult	No		0
2013-09-28	Thandi (3:3)	Female	Adult	No		0
2013-09-28	Thandi (3:3)	Female	Adult	No		0
2013-09-28	Hlabankunzi (3:2)	Female	Adult	No		0
2013-09-28	Xikavi (3:3)	Female	Adult	No		0
2013-09-28	Warthog Wallow (4:3)	Female	Adult	No		0
2013-09-29	Nanga (3:3)	Female	Adult	No		0
2013-09-29	Mashaba (3:3)	Female	Adult	Yes	New	1
2013-09-29	Tamboti (4:3)	Female	Adult	No		0
2013-09-29	Thandi (3:3)	Female	Adult	No		0
2013-09-29	Warthog Wallow (4:3)	Female	Adult	Yes	New	1
2013-09-29	Dudley Riverbank (3:3)	Female	Adult	No		0
2013-09-30	Warthog Wallow (4:3)	Female	Adult	Yes	New	1
2013-09-30	Tamboti (4:3)	Female	Adult	Yes	New	1
2013-09-30	Metsi (4:2)	Female	Adult	No		0
2013-10-01	Nanga (3:3)	Female	Adult	Yes	New	1
2013-10-01	Xikavi (3:3)	Female	Adult	No		0
2013-10-01	Lisbon (4:3)	Female	Adult	No		0
2013-10-01	Unknown	Female	Adult	No		0
2013-10-01	Thlangisa (3:4)	Female	Adult	No		0
2013-10-01	Tamboti (4:3)	Female	Adult	No		0
2013-10-01	Thandi (3:3)	Female	Adult	No		0
2013-10-01	Xikavi (3:3)	Female	Adult	No		0
2013-10-02	Kwatile (2:2)	Female	Adult	No		0
2013-10-02	Ostrich Koppies (4:3)	Female	Adult	Yes	New	1
2013-10-02	Nanga (3:3)	Female	Adult	No		0
2013-10-02	Hlabankunzi (3:2)	Female	Adult	No		0
2013-10-02	Salayexe (4:3)	Female	Adult	No		0
2013-10-02	Warthog Wallow (4:3)	Female	Adult	Yes	New	1
2013-10-02	Thlangisa (3:4)	Female	Adult	No		0
2013-10-02	Little Bush (3:3)	Female	Adult	No		0
2013-10-02	Salayexe (4:3)	Female	Adult	No		0
2013-10-02	Lisbon (4:3)	Female	Adult	No		0
2013-10-02	Nottens (5:5)	Female	Adult	No		0
2013-10-03	White Dam (3:3)	Female	Adult	Yes	New	1
2013-10-03	Karula (3:4)	Female	Adult	No		0
2013-10-03	Matshapiri (3:2)	Female	Adult	No		0
2013-10-03	Hukumuri (3:3)	Female	Adult	No		0
2013-10-03	Hlabankunzi (3:2)	Female	Adult	Yes	New	1
2013-10-03	Ximpalapala (4:4)	Female	Adult	Yes	New	1
2013-10-03	Dam 3 (3:3)	Female	Adult	No		0
2013-10-04	Wilsons Pan (3:3)	Female	Adult	No		0
2013-10-04	Kikilezi (2:3)	Female	Adult	No		0
2013-10-04	Jakkalsdraai (3:2)	Female	Adult	No		0
2013-10-04	Unknown	Female	Unknown	No		0
2013-10-04	Tamboti (4:3)	Female	Adult	No		0
2013-10-04	Hlabankunzi (3:2)	Female	Adult	No		0
2013-10-04	Nottens (5:5)	Female	Adult	No		0
2013-10-04	Unknown	Female	Adult	No		0
2013-10-04	Nhlanguleni (3:2)	Female	Subadult	No		0
2013-10-04	Metsi (4:2)	Female	Adult	No		0
2013-10-04	Hlabankunzi (3:2)	Female	Adult	No		0
2013-10-04	Tutlwa (4:3)	Female	Adult	No		0
2013-10-04	Ximpalapala (4:4)	Female	Adult	No		0
2013-10-05	Emsagweni (3:4)	Female	Subadult	No		0
2013-10-05	Xikavi (3:3)	Female	Adult	No		0
2013-10-06	Tamboti (4:3)	Female	Adult	No		0
2013-10-06	Hlabankunzi (3:2)	Female	Adult	No		0
2013-10-06	Salayexe (4:3)	Female	Adult	No		0
2013-10-06	Nhlanguleni (3:2)	Female	Subadult	Yes	New	1
2013-10-06	Tamboti (4:3)	Female	Adult	Yes	New	1
2013-10-06	Hlabankunzi (3:2)	Female	Adult	No		0
2013-10-06	Tutlwa (4:3)	Female	Adult	No		0
2013-10-07	Kwatile (2:2)	Female	Adult	No		0
2013-10-07	Unknown	Female	Unknown	Yes	New	1
2013-10-07	Mashaba (3:3)	Female	Adult	No		0
2013-10-07	Tamboti (4:3)	Female	Adult	No		0
2013-10-07	Kwatile (2:2)	Female	Adult	No		0
2013-10-07	Xikavi (3:3)	Female	Adult	Yes	New	1
2013-10-07	Tamboti (4:3)	Female	Adult	No		0
2013-10-07	Tutlwa (4:3)	Female	Adult	Yes	New	1
2013-10-07	Unknown	Female	Adult	No		0
2013-10-08	Metsi (4:2)	Female	Adult	No		0
2013-10-09	Thlangisa (3:4)	Female	Adult	No		0
2013-10-09	Hukumuri (3:3)	Female	Adult	No		0
2013-10-09	Hlabankunzi (3:2)	Female	Adult	No		0
2013-10-09	Xikavi (3:3)	Female	Adult	No		0
2013-10-09	Salayexe (4:3)	Female	Adult	No		0
2013-10-10	Xikavi (3:3)	Female	Adult	No		0
2013-10-10	Thlangisa (3:4)	Female	Adult	No		0
2013-10-10	Unknown	Female	Adult	No		0
2013-10-11	Tamboti (4:3)	Female	Adult	No		0
2013-10-11	Unknown	Female	Unknown	No		0
2013-10-11	Hlabankunzi (3:2)	Female	Adult	No		0
2013-10-11	Tutlwa (4:3)	Female	Adult	Yes	New	1
2013-10-11	Hlabankunzi (3:2)	Female	Adult	No		0
2013-10-11	Xikavi (3:3)	Female	Adult	No		0
2013-10-11	Salayexe (4:3)	Female	Adult	No		0
2013-10-12	Kikilezi (2:3)	Female	Adult	No		0
2013-10-12	Unknown	Female	Unknown	No		0
2013-10-12	Unknown	Female	Subadult	No		0
2013-10-12	Unknown	Female	Adult	No		0
2013-10-12	Unknown	Female	Adult	No		0
2013-10-12	Mashaba (3:3)	Female	Adult	No		0
2013-10-12	Hlabankunzi (3:2)	Female	Adult	No		0
2013-10-12	Thandi (3:3)	Female	Adult	No		0
2013-10-12	Thandi (3:3)	Female	Adult	No		0
2013-10-12	Mobeni (3:3)	Female	Adult	No		0
2013-10-12	Hlabankunzi (3:2)	Female	Adult	No		0
2013-10-13	Kikilezi (2:3)	Female	Adult	No		0
2013-10-13	Unknown	Female	Adult	No		0
2013-10-13	Shadow (3:4)	Female	Adult	No		0
2013-10-13	Hlabankunzi (3:2)	Female	Adult	No		0
2013-10-13	Salayexe (4:3)	Female	Adult	No		0
2013-10-13	Hlabankunzi (3:2)	Female	Adult	Yes	New	1
2013-10-13	Xikavi (3:3)	Female	Adult	No		0
2013-10-14	Thlangisa (3:4)	Female	Adult	No		0
2013-10-14	Xikavi (3:3)	Female	Adult	No		0
2013-10-14	Salayexe (4:3)	Female	Adult	Yes	New	1
2013-10-14	Karula (3:4)	Female	Adult	No		0
2013-10-14	Unknown	Female	Adult	No		0
2013-10-14	Thlangisa (3:4)	Female	Adult	No		0
2013-10-14	Hlabankunzi (3:2)	Female	Adult	No		0
2013-10-14	Tutlwa (4:3)	Female	Adult	Yes	New	1
2013-10-14	Xikavi (3:3)	Female	Adult	Yes	New	1
2013-10-14	Young Nottens (2:2)	Female	Adult	No		0
2013-10-15	Emsagweni (3:4)	Female	Subadult	No		0
2013-10-15	Ostrich Koppies (4:3)	Female	Adult	No		0
2013-10-15	Unknown	Female	Unknown	No		0
2013-10-15	Unknown	Female	Adult	No		0
2013-10-15	Nanga (3:3)	Female	Adult	No		0
2013-10-15	Hlabankunzi (3:2)	Female	Adult	No		0
2013-10-15	Unknown	Female	Adult	No		0
2013-10-15	Unknown	Female	Adult	No		0
2013-10-15	Unknown	Female	Adult	No		0
2013-10-15	Thandi (3:3)	Female	Adult	No		0
2013-10-15	Salayexe (4:3)	Female	Adult	No		0
2013-10-15	Dam 3 (3:3)	Female	Adult	No		0
2013-10-16	Nsele (4:3)	Female	Adult	No		0
2013-10-16	Salayexe (4:3)	Female	Adult	No		0
2013-10-16	Jakkalsdraai (3:2)	Female	Adult	No		0
2013-10-16	Unknown	Female	Adult	Yes	New	1
2013-10-16	Nanga (3:3)	Female	Adult	No		0
2013-10-16	Nsele (4:3)	Female	Adult	No		0
2013-10-16	Hlabankunzi (3:2)	Female	Adult	No		0
2013-10-16	Xikavi (3:3)	Female	Adult	No		0
2013-10-16	Salayexe (4:3)	Female	Adult	No		0
2013-10-16	Tutlwa (4:3)	Female	Adult	No		0
2013-10-16	Warthog Wallow (4:3)	Female	Adult	Yes	New	1
2013-10-17	Kikilezi (2:3)	Female	Adult	No		0
2013-10-17	Mashaba (3:3)	Female	Adult	No		0
2013-10-17	Xikavi (3:3)	Female	Adult	No		0
2013-10-17	Salayexe (4:3)	Female	Adult	No		0
2013-10-17	Nanga (3:3)	Female	Adult	No		0
2013-10-17	Mashaba (3:3)	Female	Adult	No		0
2013-10-17	Thandi (3:3)	Female	Adult	Yes	New	1
2013-10-17	Hlabankunzi (3:2)	Female	Adult	No		0
2013-10-17	Xikavi (3:3)	Female	Adult	Yes	New	1
2013-10-17	Salayexe (4:3)	Female	Adult	No		0
2013-10-17	Karula (3:4)	Female	Adult	Yes	New	1
2013-10-18	Emsagweni (3:4)	Female	Subadult	No		0
2013-10-18	Kikilezi (2:3)	Female	Adult	No		0
2013-10-18	Nanga (3:3)	Female	Adult	No		0
2013-10-18	Nsele (4:3)	Female	Adult	No		0
2013-10-18	Salayexe (4:3)	Female	Adult	No		0
2013-10-18	Warthog Wallow (4:3)	Female	Adult	No		0
[truncated: 49,598 more rows]
